# Supplementary material for: DNA methylation in silkworm genome may provide insights into epigenetic regulation of response to Bombyx mori cypovirus infection
Source: Sci Rep. 2017 Nov 22;7:16013. doi: 10.1038/s41598-017-16357-7 (PMC5700172; doi:10.1038/s41598-017-16357-7)
Supplement: Supplementary file 2 — Supplementary talbes [file 41598_2017_16357_MOESM2_ESM.xlsx]

## Sheet: Table S1
DNA methylation in silkworm genome may provide insights into epigenetic regulation of response to Bombyx mori cypovirus infection Ping Wu*, Wencai Jie*, Qi Sang, ENOCHANNA, Xiaoxu Jiang, Chenxiang Hou, Tao Che, Xijie Guo**
Table S1 summary of sequencing data for each sample
Sample	Raw Reads Number	Total Clean Reads	Total Mapped Reads (%)	Unique Match(%)	Multi-position Match (%)
fatty_body-96c1	14909098	14558244	91.4	67.29	24.11
fatty_body-96c2	14909232	14568693	90.37	66.43	23.94
fatty_body-96c3	14909506	14560498	91.3	68.27	23.03
fatty_body-96t1	14909160	14567131	88	64.29	23.71
fatty_body-96t2	14909159	14541102	91.12	69.42	21.7
fatty_body-96t3	14909161	14517988	87.82	61.7	26.12
midgut-96c1	14909061	14521906	94.59	56.41	38.18
midgut-96c2	14909212	14532267	93.59	59.76	33.83
midgut-96c3	14909061	14554659	94.17	60.79	33.38
midgut-96t1	14909237	14555380	93.2	65.42	27.78
midgut-96t2	14909214	14544735	92.65	66.42	26.23
midgut-96t3	13669835	13335481	91.78	67.82	23.96
Total Mapped Reads (%) = Unique Match (%) + Multi-position Match (%). C represents control, t represents treament

## Sheet: Table S2
DNA methylation in silkworm genome may provide insights into epigenetic regulation of response to Bombyx mori cypovirus infection Ping Wu*, Wencai Jie*, Qi Sang, ENOCHANNA, Xiaoxu Jiang, Chenxiang Hou, Tao Che, Xijie Guo**
Table S2 differentially expressed gene in midgut infected with BmCPV
GeneID	Means-midgut-96c	Means-midgut-96t	log2-Ratio(midgut-96t/midgut-96c)	Up-Down-Regulation(midgut-96t/midgut-96c)	PPEE	Blast nr
100846979	67.578	6335.34	6.54158	Up	2.10015e-09	gi|356991240|ref|NP_001239349.1|/4.43925e-157/insulin-related peptide binding protein precursor [Bombyx mori]
101735793	1.91215	104.039	5.47659	Up	8.60349e-05	gi|512912783|ref|XP_004927740.1|/9.82269e-84/PREDICTED: uncharacterized protein LOC101735793 [Bombyx mori]
100873153	26.0311	1099.88	5.37767	Up	0.000158756	gi|382546360|ref|NP_001244266.1|/0/ribonucleoside diphosphate reductase small subunit [Bombyx mori]
101738945	1.6412	68.9803	5.0638	Up	0	gi|512926858|ref|XP_004931190.1|/1.27304e-100/PREDICTED: uncharacterized protein LOC101738945 [Bombyx mori]
101744643	0.398214	24.4766	4.90339	Up	0.00172057	gi|512897277|ref|XP_004924114.1|/0/PREDICTED: uncharacterized protein LOC101744643 [Bombyx mori]
101745331	0.415713	17.7469	4.41904	Up	0.00804321	gi|512907595|ref|XP_004926482.1|/2.45408e-42/PREDICTED: uncharacterized protein LOC101745331 [Bombyx mori]
101747161	11.8079	209.8	4.10208	Up	0	-
101740069	1.21214	26.8263	4.04951	Up	0.00421228	gi|512927319|ref|XP_004931304.1|/6.10465e-93/PREDICTED: microtubule-associated protein Jupiter-like isoform X5 [Bombyx mori]
101743463	0.812357	19.0402	3.9656	Up	0.0303388	gi|512919550|ref|XP_004929412.1|/1.70505e-88/PREDICTED: uncharacterized protein LOC101743463 [Bombyx mori]
692434	2.07857	37.3769	3.91148	Up	0.00955198	gi|112982840|ref|NP_001036890.1|/1.80171e-152/prothoracicostatic peptide precursor [Bombyx mori]
101740511	0.54036	13.2448	3.81112	Up	1.20133e-05	gi|512923467|ref|XP_004930360.1|/0/PREDICTED: uncharacterized protein LOC101740511 [Bombyx mori]
101738769	1.87715	30.7722	3.75506	Up	1.06386e-11	gi|512933038|ref|XP_004932692.1|/1.25366e-177/PREDICTED: uncharacterized protein LOC101738769 [Bombyx mori]
101747124	9.0118	119.467	3.666	Up	2.0565e-08	gi|512914091|ref|XP_004928055.1|/0/PREDICTED: MAP kinase-activating death domain protein-like [Bombyx mori]
101745185	3.23144	45.7363	3.65485	Up	0.000160797	gi|512909077|ref|XP_004926834.1|/1.37646e-89/PREDICTED: ninjurin-1-like [Bombyx mori]
101738879	5.29931	69.4839	3.60818	Up	0	gi|512902253|ref|XP_004925330.1|/3.26464e-40/PREDICTED: uncharacterized protein LOC101738879 [Bombyx mori]
101741300	3.92072	49.8349	3.52897	Up	0.0490337	gi|512908415|ref|XP_004926676.1|/8.41442e-133/PREDICTED: deoxynucleoside kinase-like isoform X1 [Bombyx mori]
101744695	1.7875	23.117	3.40609	Up	0.0426645	gi|512896717|ref|XP_004923977.1|/0/PREDICTED: protein MCM10 homolog [Bombyx mori]
101743689	0.956073	13.9769	3.37377	Up	0.00032593	gi|357620252|gb|EHJ72514.1|/0/ABC transporter family C protein ABCC2 [Danaus plexippus]
692978	3.01714	34.8905	3.35546	Up	1.33365e-05	gi|290563146|ref|NP_001166836.1|/2.63466e-151/thymidylate synthase isoform 2 [Bombyx mori]
101739027	4.4543	47.3581	3.28932	Up	1.23254e-11	gi|512910840|ref|XP_004927269.1|/0/PREDICTED: proton-coupled amino acid transporter 4-like [Bombyx mori]
692778	5.16786	51.5538	3.21416	Up	2.1612e-08	gi|112983704|ref|NP_001037370.1|/1.4598e-37/defensin-like protein precursor [Bombyx mori]
101739324	4.33643	43.2115	3.1936	Up	0.000484569	gi|512920917|ref|XP_004929753.1|/0/PREDICTED: chromatin assembly factor 1 subunit A-like [Bombyx mori]
101746301	9.39036	88.3031	3.17508	Up	4.99869e-05	gi|512918514|ref|XP_004929153.1|/1.08672e-57/PREDICTED: probable H/ACA ribonucleoprotein complex subunit 1-like [Bombyx mori]
101741956	27.705	244.2	3.11997	Up	6.58322e-08	gi|512907524|ref|XP_004926464.1|/2.05225e-72/PREDICTED: nucleolin 2-like [Bombyx mori]
101737069	3.95571	37.6033	3.11517	Up	4.8294e-05	gi|512916973|ref|XP_004928772.1|/0/PREDICTED: probable ATP-dependent RNA helicase CG8611-like [Bombyx mori]
100101154	42.7414	366.743	3.08819	Up	0.00712599	gi|151301100|ref|NP_001093080.1|/3.74384e-80/ecdysteroid-regulated 16 kDa protein precursor [Bombyx mori]
101737792	23.8025	198.851	3.03957	Up	0.00110183	-
101741714	15.9604	133.146	3.02642	Up	0.0066303	gi|512903164|ref|XP_004925552.1|/0/PREDICTED: ribonucleoside-diphosphate reductase large subunit-like [Bombyx mori]
101737128	48.8222	397.679	3.0148	Up	0	gi|512934427|ref|XP_004933030.1|/0/PREDICTED: nucleolar protein 56-like [Bombyx mori]
101735662	29.5915	239.819	3.00029	Up	0.000162893	gi|512924002|ref|XP_004930491.1|/0/PREDICTED: peroxisomal acyl-coenzyme A oxidase 3-like [Bombyx mori]
692972	19.1372	150.624	2.94829	Up	1.4879e-06	gi|114052793|ref|NP_001040276.1|/2.13771e-69/ribosomal protein L7Ae [Bombyx mori]
105841783	3.77857	32.0371	2.94634	Up	9.03922e-07	gi|512910737|ref|XP_004927244.1|/1.31798e-69/PREDICTED: DNA replication licensing factor MCM4-like [Bombyx mori]
101736034	5.79786	45.9015	2.89435	Up	1.678e-05	gi|512896208|ref|XP_004923856.1|/0/PREDICTED: piggyBac transposable element-derived protein 4-like isoform X1 [Bombyx mori]
101736780	28.1714	194.602	2.76937	Up	0.0456631	gi|512936082|ref|XP_004933432.1|/0/PREDICTED: retinoblastoma-like protein 2-like isoform X1 [Bombyx mori]
101737346	7.36429	52.251	2.75614	Up	0.000431598	gi|512907701|ref|XP_004926508.1|/0/PREDICTED: transferrin-like [Bombyx mori]
101738288	6.7252	46.6131	2.71621	Up	3.539e-05	gi|91078794|ref|XP_970038.1|/2.49959e-133/PREDICTED: WD repeat-containing protein 3 [Tribolium castaneum]
101742458	59.0151	387.522	2.70616	Up	5.31297e-12	gi|512918402|ref|XP_004929125.1|/0/PREDICTED: nucleolar protein 58-like isoform X1 [Bombyx mori]
692935	6.17858	40.6754	2.63615	Up	0.00150891	gi|114052360|ref|NP_001040242.1|/1.46046e-141/rRNA processing protein Ebp2 [Bombyx mori]
692485	15.2339	96.0798	2.62291	Up	0.0018169	gi|112983110|ref|NP_001036939.1|/3.67833e-143/replication protein A2 [Bombyx mori]
100862834	75.2472	458.61	2.60062	Up	0	gi|379699022|ref|NP_001243984.1|/0/serine protease HP21 precursor [Bombyx mori]
101738001	6.12393	39.0849	2.5912	Up	5.41e-08	gi|512914631|ref|XP_004928190.1|/0/PREDICTED: uncharacterized protein LOC101738001 isoform X1 [Bombyx mori]
101738508	56.0475	338.079	2.58336	Up	0	gi|512936915|ref|XP_004933636.1|/0/PREDICTED: splicing factor 3B subunit 3-like isoform X2 [Bombyx mori]
101741110	12.7165	76.4743	2.54801	Up	2.17694e-10	gi|512913640|ref|XP_004927945.1|/1.81658e-57/PREDICTED: lipopolysaccharide-induced tumor necrosis factor-alpha factor homolog [Bombyx mori]
101742538	30.9398	182.863	2.54655	Up	0.000122108	gi|512904750|ref|XP_004925774.1|/0/PREDICTED: cyclin-J-like [Bombyx mori]
692956	191.377	1092.62	2.51061	Up	4.98054e-06	gi|114052609|ref|NP_001040261.1|/3.46142e-68/nucleoplasmin isoform 2 [Bombyx mori]
692420	1012.82	5679.26	2.48681	Up	2.25065e-05	gi|112983556|ref|NP_001036876.1|/0/90-kDa heat shock protein [Bombyx mori]
101738124	11.4554	65.6905	2.4755	Up	1.20751e-09	gi|512911670|ref|XP_004927469.1|/2.03121e-116/PREDICTED: DNA replication licensing factor MCM4-like, partial [Bombyx mori]
101743221	4.60738	27.1701	2.45295	Up	0.000254133	gi|512906170|ref|XP_004926129.1|/0/PREDICTED: uncharacterized protein LOC101743221 [Bombyx mori]
101744752	18.9736	105.765	2.45208	Up	1.34524e-06	gi|512907580|ref|XP_004926478.1|/0/PREDICTED: H/ACA ribonucleoprotein complex subunit 4-like [Bombyx mori]
101741198	998.619	5293.78	2.40578	Up	4.84727e-08	gi|512893839|ref|XP_004923280.1|/3.20425e-44/PREDICTED: hematological and neurological expressed 1 protein-like [Bombyx mori]
101746848	15.4832	83.9069	2.40563	Up	0.0019749	gi|512910737|ref|XP_004927244.1|/8.21335e-147/PREDICTED: DNA replication licensing factor MCM4-like [Bombyx mori]
100216497	14.8509	80.1999	2.39927	Up	0.0475175	gi|217330566|ref|NP_001136085.1|/0/acidic nucleoplasmic DNA-binding protein 1 [Bombyx mori]
101738500	5.00144	28.1827	2.39635	Up	0.00064014	gi|512929869|ref|XP_004931929.1|/1.2847e-130/PREDICTED: uncharacterized protein LOC101738500 isoform X1 [Bombyx mori]
101743417	19.3582	103.103	2.38713	Up	8.15409e-09	gi|512923547|ref|XP_004930379.1|/0/PREDICTED: RNA polymerase I-specific transcription initiation factor RRN3-like isoform X1 [Bombyx mori]
101738872	51.3011	269.951	2.3858	Up	0.000378695	gi|512888414|ref|XP_004922083.1|/0/PREDICTED: uncharacterized protein LOC101738872 [Bombyx mori]
101741522	13.5079	71.7998	2.37324	Up	0	gi|512906444|ref|XP_004926198.1|/0/PREDICTED: ATP-dependent RNA helicase DDX24-like [Bombyx mori]
101740051	8.40607	45.2948	2.37095	Up	1.50782e-05	gi|512901714|ref|XP_004925203.1|/0/PREDICTED: protein timeless homolog [Bombyx mori]
101737362	2.31036	13.695	2.36405	Up	0.00395657	gi|512920038|ref|XP_004929532.1|/0/PREDICTED: LOW QUALITY PROTEIN: dynein heavy chain 2, axonemal-like [Bombyx mori]
101736043	8.80823	46.5312	2.34526	Up	0.000132381	gi|512905182|ref|XP_004925880.1|/0/PREDICTED: ribosomal L1 domain-containing protein CG13096-like [Bombyx mori]
101743127	4.20501	23.0828	2.34176	Up	0.0151099	gi|512918775|ref|XP_004929214.1|/0/PREDICTED: DNA primase large subunit-like [Bombyx mori]
732976	4.04536	21.8502	2.31461	Up	0.0133669	gi|114051934|ref|NP_001040438.1|/2.60408e-77/nucleolar protein family A member 2 [Bombyx mori]
101746268	20.5225	102.419	2.29511	Up	1.57037e-06	gi|512935453|ref|XP_004933279.1|/0/PREDICTED: transcriptional regulator ATRX homolog isoform X1 [Bombyx mori]
100136938	8.28537	42.3163	2.29362	Up	0.00646022	gi|167736344|ref|NP_001108066.1|/7.19814e-165/spatzle-1 precursor [Bombyx mori]
692771	108.748	534.039	2.29138	Up	0.0218554	gi|112983564|ref|NP_001037356.1|/5.65712e-128/45 kDa immunophilin FKBP45 [Bombyx mori]
101744096	6.46287	33.1729	2.28472	Up	0.00178928	gi|512924903|ref|XP_004930707.1|/3.6118e-180/PREDICTED: THAP domain-containing protein 1 A-like isoform X1 [Bombyx mori]
101739022	27.9347	136.044	2.26629	Up	1.88738e-15	gi|512906378|ref|XP_004926181.1|/0/PREDICTED: probable ATP-dependent RNA helicase DDX27-like [Bombyx mori]
101742003	48.6015	235.155	2.26437	Up	1.7296e-08	gi|512894110|ref|XP_004923352.1|/0/PREDICTED: DNA polymerase epsilon catalytic subunit A-like [Bombyx mori]
101741879	22.3511	108.731	2.26034	Up	4.84119e-06	gi|512923504|ref|XP_004930368.1|/0/PREDICTED: uncharacterized protein LOC101741879 [Bombyx mori]
101741812	43.9985	211.957	2.25703	Up	0.0141706	gi|512910894|ref|XP_004927283.1|/0/PREDICTED: flap endonuclease 1-like isoform X1 [Bombyx mori]
101741628	12.4972	61.1197	2.25098	Up	0.0290638	gi|512908723|ref|XP_004926751.1|/2.40412e-175/PREDICTED: probable bifunctional methylenetetrahydrofolate dehydrogenase/cyclohydrolase 2-like isoform X1 [Bombyx mori]
101735791	7.66244	37.8932	2.24299	Up	0.0129093	gi|512911619|ref|XP_004927457.1|/0/PREDICTED: nuclear pore membrane glycoprotein 210-like [Bombyx mori]
105842259	2.19661	11.9926	2.23989	Up	0.0150898	gi|114051930|ref|NP_001040192.1|/6.42979e-52/prefoldin beta subunit [Bombyx mori]
101742143	42.9525	203.451	2.23243	Up	0	gi|512893342|ref|XP_004923157.1|/0/PREDICTED: WD repeat-containing protein 43-like [Bombyx mori]
102464613	16.6429	79.5672	2.22797	Up	0.00013494	-
101741392	9.20034	44.6406	2.22604	Up	0.0240895	gi|512913960|ref|XP_004928022.1|/0/PREDICTED: glucosylceramidase-like [Bombyx mori]
101743869	16.3389	77.9806	2.22498	Up	3.64597e-13	gi|512887748|ref|XP_004921974.1|/5.70022e-173/PREDICTED: ribosome biogenesis regulatory protein homolog [Bombyx mori]
101739640	12.355	59.1613	2.22028	Up	3.41132e-10	gi|512907455|ref|XP_004926446.1|/0/PREDICTED: ribosome biogenesis protein BRX1 homolog [Bombyx mori]
101741887	9.03608	43.4153	2.21109	Up	0.00163073	gi|512933980|ref|XP_004932924.1|/0/PREDICTED: exonuclease 1-like [Bombyx mori]
101739554	5.98178	29.1451	2.20485	Up	2.31437e-07	gi|512925447|ref|XP_004930842.1|/0/PREDICTED: probable multidrug resistance-associated protein lethal(2)03659-like [Bombyx mori]
101745085	2.83322	14.6212	2.20407	Up	0.0263335	gi|512909654|ref|XP_004926974.1|/7.81628e-66/PREDICTED: protein lethal(2)denticleless-like [Bombyx mori]
101737818	54.6526	249.08	2.17934	Up	0	gi|512905490|ref|XP_004925957.1|/0/PREDICTED: ribosome biogenesis protein BOP1 homolog [Bombyx mori]
101742453	16.7918	77.0146	2.16866	Up	0.0113941	gi|512913325|ref|XP_004927869.1|/0/PREDICTED: anaphase-promoting complex subunit 4-like [Bombyx mori]
101735682	13.2371	60.7931	2.16302	Up	7.05314e-12	gi|512890270|ref|XP_004922489.1|/0/PREDICTED: LOW QUALITY PROTEIN: midasin-like [Bombyx mori]
101739044	4.10464	19.7263	2.15114	Up	0.00592989	gi|512925114|ref|XP_004930759.1|/0/PREDICTED: uncharacterized protein LOC101739044 [Bombyx mori]
101742028	15.6107	70.4035	2.1424	Up	0.00374006	gi|512923508|ref|XP_004930369.1|/1.25239e-120/PREDICTED: uncharacterized protein LOC101742028 [Bombyx mori]
101739208	6.82609	31.5875	2.14096	Up	9.18354e-06	gi|512889260|ref|XP_004922231.1|/0/PREDICTED: G2/M phase-specific E3 ubiquitin-protein ligase-like [Bombyx mori]
102464400	13.055	59.0593	2.14093	Up	0.000189127	-
101738936	12.6218	56.5531	2.12593	Up	0.000304668	gi|525344418|ref|NP_001266420.1|/4.35419e-161/cyclin-dependent kinase 2 [Bombyx mori]
101746190	53.0079	230.874	2.11377	Up	4.18176e-06	gi|512905688|ref|XP_004926007.1|/0/PREDICTED: ribosomal RNA processing protein 1 homolog [Bombyx mori]
101744830	8.24642	36.7913	2.10043	Up	0.00031458	gi|512896721|ref|XP_004923978.1|/2.02739e-178/PREDICTED: protein phosphatase 1 regulatory subunit 7-like [Bombyx mori]
100862782	14.9039	65.1054	2.09525	Up	1.44826e-06	gi|379698932|ref|NP_001243937.1|/0/c-myc [Bombyx mori]
101739183	10.7818	47.4762	2.09478	Up	0.0451881	gi|512918657|ref|XP_004929187.1|/0/PREDICTED: HEAT repeat-containing protein 1-like [Bombyx mori]
100037428	45.315	194.931	2.09436	Up	0	gi|148298734|ref|NP_001091833.1|/2.12315e-128/eukaryotic initiation factor 4E-2 [Bombyx mori]
101741098	69.9661	298.678	2.08703	Up	2.4366e-10	gi|512893311|ref|XP_004923149.1|/0/PREDICTED: CCAAT/enhancer-binding protein zeta-like isoform X1 [Bombyx mori]
101738262	43.6522	183.823	2.06332	Up	1.38229e-09	gi|512918630|ref|XP_004929181.1|/0/PREDICTED: la protein homolog isoform X1 [Bombyx mori]
101746840	11.219	48.2423	2.06251	Up	1.58765e-05	gi|512901625|ref|XP_004925181.1|/0/PREDICTED: LOW QUALITY PROTEIN: DNA-directed RNA polymerase I subunit RPA1-like [Bombyx mori]
101738695	9.62893	41.4468	2.05722	Up	0.000974299	gi|512895417|ref|XP_004923667.1|/0/PREDICTED: zinc finger CCHC domain-containing protein 4-like isoform X1 [Bombyx mori]
101743363	9.15857	39.0307	2.04055	Up	0.000231814	gi|357605535|gb|EHJ64666.1|/6.3119e-123/putative maintenance of killer 16 protein [Danaus plexippus]
105841719	7.63413	32.1057	2.01188	Up	1.67953e-07	gi|512909013|ref|XP_004926818.1|/8.26702e-64/PREDICTED: uncharacterized protein LOC101742300 [Bombyx mori]
101739327	43.9629	178.272	2.00905	Up	8.12246e-07	gi|383865544|ref|XP_003708233.1|/6.55802e-178/PREDICTED: pescadillo homolog [Megachile rotundata]
101741509	4.91439	21.0894	2.00869	Up	0.00221412	-
732904	40.425	163.105	2.00091	Up	0.00158014	gi|357631258|gb|EHJ78848.1|/8.97029e-49/hypothetical protein KGM_10301 [Danaus plexippus]
778469	135.265	540.116	1.99402	Up	0	gi|148298845|ref|NP_001091768.1|/5.65478e-45/arginine/serine-rich splicing factor 7 [Bombyx mori]
732940	58.5125	234.234	1.99314	Up	1.19103e-11	gi|114050791|ref|NP_001040404.1|/8.49049e-44/small nuclear ribonucleoprotein Sm D1 [Bombyx mori]
101740300	65.9795	263.62	1.99128	Up	0.000268085	gi|512931731|ref|XP_004932375.1|/6.09102e-41/PREDICTED: uncharacterized protein LOC101740300 [Bombyx mori]
101739919	16.9165	68.3795	1.98771	Up	2.44712e-06	gi|512905824|ref|XP_004926041.1|/0/PREDICTED: nucleolar protein 9-like [Bombyx mori]
101746500	8.50614	34.9405	1.98432	Up	1.59354e-07	gi|512938065|ref|XP_004933916.1|/0/PREDICTED: uncharacterized protein LOC101746500 [Bombyx mori]
101736210	11.2325	45.4722	1.9763	Up	0.000659722	gi|512934400|ref|XP_004933023.1|/0/PREDICTED: U3 small nucleolar ribonucleoprotein protein IMP4-like [Bombyx mori]
101739012	32.429	128.758	1.97498	Up	2.12178e-07	gi|512895428|ref|XP_004923669.1|/0/PREDICTED: probable ATP-dependent RNA helicase DDX52-like [Bombyx mori]
692629	1695.49	6636.37	1.96842	Up	0	gi|112983032|ref|NP_001037075.1|/5.60461e-171/calreticulin precursor [Bombyx mori]
692850	22.9597	90.9139	1.96525	Up	2.22045e-16	gi|114050831|ref|NP_001040160.1|/0/uridine 5'-monophosphate synthase [Bombyx mori]
101738785	10.1693	40.7715	1.95831	Up	0.00147697	gi|512893238|ref|XP_004923132.1|/7.5774e-103/PREDICTED: 60S ribosome subunit biogenesis protein NIP7 homolog [Bombyx mori]
101741790	79.0405	307.881	1.95584	Up	0.0111183	gi|512888938|ref|XP_004922169.1|/0/PREDICTED: S-phase kinase-associated protein 2-like [Bombyx mori]
101737417	12.7182	50.5398	1.95444	Up	0.00245493	gi|512936887|ref|XP_004933629.1|/2.62675e-39/PREDICTED: lisH domain-containing protein C1711.05-like [Bombyx mori]
101739065	36.1411	140.586	1.94696	Up	3.23451e-07	gi|512896550|ref|XP_004923937.1|/5.14462e-34/PREDICTED: high mobility group protein D-like isoform X1 [Bombyx mori]
733079	71.7208	275.995	1.93774	Up	9.7311e-13	gi|112983328|ref|NP_001037646.1|/1.9083e-132/spliceosomal protein on the X [Bombyx mori]
101746052	18.6825	72.6113	1.93396	Up	0.00514306	gi|512909378|ref|XP_004926906.1|/0/PREDICTED: DNA polymerase V-like [Bombyx mori]
101747169	57.609	221.129	1.93252	Up	0.0247673	gi|512903893|ref|XP_004925728.1|/0/PREDICTED: protein RRP5 homolog [Bombyx mori]
101740026	47.8943	181.645	1.91362	Up	0.000287273	gi|512932038|ref|XP_004932447.1|/0/PREDICTED: nucleoporin NUP188 homolog [Bombyx mori]
105842022	17.7061	67.4651	1.9042	Up	0.000112823	-
101738461	35.229	132.959	1.90318	Up	0.00362022	gi|512934467|ref|XP_004933040.1|/1.44091e-86/PREDICTED: uncharacterized protein LOC101738461 isoform X1 [Bombyx mori]
101740470	28.3961	106.873	1.89609	Up	0.0186576	gi|552953711|ref|NP_001272895.1|/9.03743e-105/chromobox protein homolog 5-like [Bombyx mori]
101735989	15.8532	60.1294	1.89469	Up	1.25677e-13	gi|512891531|ref|XP_004922707.1|/0/PREDICTED: RNA-binding protein 28-like [Bombyx mori]
101742309	5.57679	21.765	1.88484	Up	0.046202	gi|512922612|ref|XP_004930158.1|/0/PREDICTED: protein naked cuticle homolog [Bombyx mori]
732898	77.0711	285.752	1.88459	Up	0	gi|114051463|ref|NP_001040364.1|/1.45961e-137/methionine sulfoxide reductase [Bombyx mori]
101744271	163.444	600.74	1.87516	Up	0	gi|512916845|ref|XP_004928740.1|/1.29805e-17/PREDICTED: collagen alpha-1(III) chain-like [Bombyx mori]
101741113	227.108	832.114	1.8714	Up	0	gi|512915745|ref|XP_004928464.1|/0/PREDICTED: uncharacterized protein LOC101741113 [Bombyx mori]
101744663	104.942	382.169	1.86031	Up	0.00186215	gi|357631535|gb|EHJ79005.1|/2.82842e-53/hypothetical protein KGM_15381 [Danaus plexippus]
101740269	103.879	376.694	1.85414	Up	6.06923e-05	gi|512898496|ref|XP_004924414.1|/4.61831e-135/PREDICTED: uncharacterized protein LOC101740269 [Bombyx mori]
100862764	30.7132	112.107	1.85326	Up	0.0321777	gi|379698900|ref|NP_001243921.1|/9.26377e-132/SOCS2-12 protein [Bombyx mori]
778458	113.895	407.153	1.83392	Up	0.00541632	gi|148298654|ref|NP_001091757.1|/3.22688e-51/small nuclear ribonucleoprotein polypeptide [Bombyx mori]
101744483	9.1343	33.5948	1.8304	Up	0.045628	gi|512934057|ref|XP_004932941.1|/0/PREDICTED: proline-, glutamic acid- and leucine-rich protein 1-like [Bombyx mori]
101740353	59.1036	210.88	1.82751	Up	0.0189599	gi|512890866|ref|XP_004922587.1|/3.47812e-119/PREDICTED: protein NDUFAF4 homolog [Bombyx mori]
101743807	287.569	1015.03	1.81798	Up	0	gi|512935385|ref|XP_004933262.1|/0/PREDICTED: T-complex protein 1 subunit epsilon-like [Bombyx mori]
101745167	12.3437	44.6167	1.81791	Up	1.15918e-06	gi|148298734|ref|NP_001091833.1|/2.18565e-44/eukaryotic initiation factor 4E-2 [Bombyx mori]
693094	15.9467	57.2906	1.81718	Up	0.0383217	gi|114050709|ref|NP_001040312.1|/8.29034e-68/coiled-coil domain containing 12-like protein [Bombyx mori]
101743438	17.7304	63.4782	1.81497	Up	0.00103507	gi|512887729|ref|XP_004921971.1|/0/PREDICTED: protein penguin-like [Bombyx mori]
101740685	103.711	362.913	1.80275	Up	0.025433	gi|512917546|ref|XP_004928913.1|/0/PREDICTED: vanin-like protein 1-like [Bombyx mori]
101740154	6.13465	22.4603	1.8013	Up	0.000188177	gi|512924118|ref|XP_004930520.1|/0/PREDICTED: telomere-associated protein RIF1-like [Bombyx mori]
101741832	287.238	1001.01	1.79959	Up	0	gi|512930870|ref|XP_004932167.1|/0/PREDICTED: uncharacterized protein LOC101741832 isoform X1 [Bombyx mori]
101742402	24.5893	86.5262	1.79708	Up	0.00805849	gi|512917258|ref|XP_004928844.1|/0/PREDICTED: serine--tRNA ligase, mitochondrial-like isoform X1 [Bombyx mori]
101736821	290.413	1009.6	1.79607	Up	0	gi|512930185|ref|XP_004932004.1|/1.73123e-33/PREDICTED: uncharacterized protein LOC101736821 [Bombyx mori]
101736688	24.9571	87.6798	1.79504	Up	5.81721e-10	gi|512930181|ref|XP_004932003.1|/0/PREDICTED: guanine nucleotide-binding protein-like 3 homolog [Bombyx mori]
101745608	5.13443	18.8574	1.79259	Up	0.00950061	gi|607304705|gb|EZA45750.1|/0/convoluted-like protein [Microplitis demolitor]
101740635	38.7554	135.278	1.792	Up	0.0164269	gi|512900004|ref|XP_004924786.1|/0/PREDICTED: pre-rRNA-processing protein TSR1 homolog [Bombyx mori]
101743904	30.4689	106.379	1.78927	Up	1.17395e-12	gi|512937240|ref|XP_004933719.1|/0/PREDICTED: RRP12-like protein-like [Bombyx mori]
101745872	15.2847	53.866	1.78846	Up	0.000557091	gi|512918342|ref|XP_004929110.1|/0/PREDICTED: probable ATP-dependent RNA helicase DDX55 homolog [Bombyx mori]
101739025	155.697	538.069	1.7862	Up	1.44262e-08	gi|512909503|ref|XP_004926936.1|/0/PREDICTED: serine/threonine-protein kinase grp-like [Bombyx mori]
692970	263.84	901.085	1.77032	Up	0.0359683	gi|114052751|ref|NP_001040274.1|/4.28851e-124/GTP-binding nuclear protein Ran [Bombyx mori]
101740403	40.83	139.592	1.76273	Up	1.06428e-06	gi|512901476|ref|XP_004925144.1|/0/PREDICTED: WD repeat-containing protein 74-like [Bombyx mori]
692775	5210.89	17627.1	1.75811	Up	0	gi|112983600|ref|NP_001037364.1|/8.13746e-71/cellular retinoic acid binding protein [Bombyx mori]
101736995	109.85	372.244	1.7567	Up	5.40676e-05	gi|512934423|ref|XP_004933029.1|/0/PREDICTED: DNA-directed RNA polymerase I subunit RPA2-like [Bombyx mori]
101736907	5.91179	20.8576	1.74638	Up	0.00363333	gi|512935686|ref|XP_004933334.1|/0/PREDICTED: uncharacterized protein LOC101742081 [Bombyx mori]
100862825	50.5572	170.499	1.74511	Up	5.24025e-14	gi|379699004|ref|NP_001243975.1|/0/ATP-dependent RNA helicase DDX54-like protein [Bombyx mori]
101736306	56.286	188.767	1.73799	Up	2.44249e-15	gi|512894562|ref|XP_004923460.1|/0/PREDICTED: uncharacterized protein DDB_G0274915-like [Bombyx mori]
100037427	278.875	925.923	1.72971	Up	6.54657e-05	gi|148298652|ref|NP_001091832.1|/8.73348e-102/eukaryotic initiation factor 4E-1 [Bombyx mori]
101745663	222.893	735.277	1.71998	Up	0.000423872	gi|512904839|ref|XP_004925796.1|/1.04516e-48/PREDICTED: uncharacterized protein LOC101745663 isoform X1 [Bombyx mori]
101742886	22.5249	74.862	1.71351	Up	0.000107798	gi|512907824|ref|XP_004926538.1|/3.53841e-105/PREDICTED: splicing factor U2af 38 kDa subunit-like [Bombyx mori]
101741707	333.452	1094.01	1.71277	Up	0.0295686	gi|512896628|ref|XP_004923957.1|/0/PREDICTED: 60 kDa heat shock protein, mitochondrial-like [Bombyx mori]
100216491	22.5304	74.3521	1.70336	Up	0.0205491	gi|290563412|ref|NP_001166609.1|/0/cell division cycle 25 [Bombyx mori]
101742289	147.047	478.8	1.70021	Up	1.27544e-05	gi|512893346|ref|XP_004923158.1|/1.34967e-134/PREDICTED: rRNA 2'-O-methyltransferase fibrillarin-like [Bombyx mori]
100302604	53.8826	175.776	1.69783	Up	0.00780226	gi|283483973|ref|NP_001164466.1|/1.09873e-78/enhancer of split mbeta [Bombyx mori]
101737307	260.357	845.188	1.69712	Up	6.08709e-05	gi|512916639|ref|XP_004928688.1|/0/PREDICTED: nuclear pore complex protein Nup205-like [Bombyx mori]
101736496	27.519	90.1013	1.69547	Up	3.83724e-09	gi|512934172|ref|XP_004932969.1|/0/PREDICTED: ATP-dependent RNA helicase p62-like [Bombyx mori]
101747080	34.7918	113.555	1.69419	Up	0.00864048	gi|512917734|ref|XP_004928960.1|/6.26342e-149/PREDICTED: RRP12-like protein-like [Bombyx mori]
101742015	37.5218	122.189	1.69183	Up	3.19744e-14	gi|512905881|ref|XP_004926056.1|/1.30907e-146/PREDICTED: oxidative stress-induced growth inhibitor 1-like [Bombyx mori]
100146101	181.906	584.434	1.68148	Up	2.64233e-14	gi|187281391|ref|NP_001119708.1|/3.70886e-74/transformer 2 isoform D [Bombyx mori]
101741636	37.3847	120.103	1.67231	Up	9.31751e-06	gi|512919090|ref|XP_004929290.1|/0/PREDICTED: uncharacterized protein LOC101741636 [Bombyx mori]
101746621	32.199	103.204	1.66715	Up	1.14939e-10	gi|512906510|ref|XP_004926214.1|/0/PREDICTED: dnaJ homolog subfamily C member 2-like [Bombyx mori]
101739971	16.4354	52.6443	1.65371	Up	6.17417e-09	gi|512916717|ref|XP_004928708.1|/3.91562e-82/PREDICTED: PAXIP1-associated glutamate-rich protein 1-like [Bombyx mori]
101744478	61.6651	193.88	1.64575	Up	1.31994e-11	gi|512928574|ref|XP_004931611.1|/6.36229e-163/PREDICTED: zinc finger CCCH domain-containing protein 15 homolog isoform X1 [Bombyx mori]
692953	53.3211	166.982	1.63896	Up	1.18916e-05	gi|114052587|ref|NP_001040258.1|/1.05529e-159/mitochondrial matrix protein p33 [Bombyx mori]
101744824	52.8961	165.594	1.6384	Up	3.58526e-09	gi|512891448|ref|XP_004922686.1|/0/PREDICTED: polycomb protein l(1)G0020-like [Bombyx mori]
101735934	10.8518	34.6861	1.63777	Up	0.00558584	gi|512922044|ref|XP_004930023.1|/3.91112e-101/PREDICTED: adenylate kinase isoenzyme 6 homolog [Bombyx mori]
101741314	20.3143	63.9794	1.63436	Up	2.10408e-06	gi|512923828|ref|XP_004930447.1|/0/PREDICTED: putative ribosomal RNA methyltransferase NOP2-like [Bombyx mori]
101746461	103.522	321.901	1.63259	Up	0.0189729	gi|512894507|ref|XP_004923447.1|/3.25995e-55/PREDICTED: uncharacterized protein LOC101746461 [Bombyx mori]
101735741	233.512	723.228	1.62914	Up	0	gi|512907663|ref|XP_004926499.1|/0/PREDICTED: DDB1- and CUL4-associated factor-like 1-like [Bombyx mori]
101739095	23.8786	74.6578	1.62694	Up	2.57448e-09	gi|512933903|ref|XP_004932906.1|/0/PREDICTED: serine/threonine-protein kinase RIO1-like isoform X1 [Bombyx mori]
101735936	136.235	421.334	1.62577	Up	5.29804e-08	gi|512922777|ref|XP_004930200.1|/0/PREDICTED: uncharacterized protein LOC101735936 [Bombyx mori]
105841548	514.706	1585.2	1.62203	Up	0.0457798	gi|512933204|ref|XP_004932733.1|/2.36763e-17/PREDICTED: uncharacterized protein LOC101744432 [Bombyx mori]
101737178	63.6804	196.221	1.61695	Up	1.63189e-11	gi|512938120|ref|XP_004933929.1|/4.60475e-133/PREDICTED: uncharacterized protein LOC101737178 [Bombyx mori]
101738738	48.0482	148.021	1.6145	Up	0.00598152	gi|512904964|ref|XP_004925826.1|/0/PREDICTED: sentrin-specific protease-like [Bombyx mori]
692432	407.964	1245.1	1.60871	Up	0.000543126	gi|357621925|gb|EHJ73579.1|/0/beta-tubulin [Danaus plexippus]
101735319	589.901	1799.41	1.60827	Up	0	gi|512901326|ref|XP_004925108.1|/0/PREDICTED: T-complex protein 1 subunit eta-like [Bombyx mori]
692544	516.491	1574.05	1.60685	Up	0	gi|166706854|ref|NP_001036995.2|/0/argonaute 2 [Bombyx mori]
101741791	67.8019	207.199	1.60543	Up	0	gi|512889339|ref|XP_004922252.1|/0/PREDICTED: LOW QUALITY PROTEIN: ruvB-like 2-like [Bombyx mori]
101739719	5.57679	17.8474	1.60472	Up	0.014753	gi|512894047|ref|XP_004923336.1|/7.36539e-108/PREDICTED: RRP15-like protein-like isoform X1 [Bombyx mori]
101741115	204.656	621.808	1.60122	Up	3.04812e-05	gi|512917909|ref|XP_004929003.1|/0/PREDICTED: ATP-dependent RNA helicase WM6-like [Bombyx mori]
101736072	95.3858	286.788	1.58377	Up	0.00379307	gi|512936875|ref|XP_004933626.1|/5.57308e-73/PREDICTED: RNA-binding protein cabeza-like, partial [Bombyx mori]
100134920	50.7304	152.895	1.58342	Up	0.000122564	gi|164448650|ref|NP_001106737.1|/3.11364e-23/high mobility group protein A [Bombyx mori]
733087	101.765	304.408	1.57668	Up	0	gi|112983124|ref|NP_001037660.1|/3.94749e-51/eukaryotic translation initiation factor 4H [Bombyx mori]
101739625	68.1255	203.569	1.57316	Up	1.46941e-06	gi|512888847|ref|XP_004922154.1|/0/PREDICTED: zinc finger protein ZPR1-like [Bombyx mori]
101743791	8.55894	26.3174	1.57273	Up	0.000550688	gi|512917145|ref|XP_004928815.1|/2.56337e-134/PREDICTED: methyltransferase-like protein 6-like [Bombyx mori]
101746316	294.763	876.675	1.57108	Up	2.523e-06	gi|357603482|gb|EHJ63800.1|/9.22529e-176/putative UDP-glucose 4-epimerase [Danaus plexippus]
101747132	8.54144	26.1638	1.56724	Up	0.00271997	gi|512919975|ref|XP_004929516.1|/0/PREDICTED: proton-coupled amino acid transporter 2-like [Bombyx mori]
101742263	32.0071	95.4922	1.5641	Up	0.0214175	gi|512912484|ref|XP_004927667.1|/0/PREDICTED: probable multidrug resistance-associated protein lethal(2)03659-like [Bombyx mori]
101740584	165.521	488.721	1.5595	Up	3.45199e-11	gi|512902573|ref|XP_004925409.1|/4.12657e-102/PREDICTED: cleavage and polyadenylation specificity factor subunit CG7185-like isoform X1 [Bombyx mori]
101744578	7.09965	21.7392	1.55738	Up	0.04184	gi|357615311|gb|EHJ69590.1|/0/hypothetical protein KGM_02108 [Danaus plexippus]
733081	9.56571	28.9908	1.55706	Up	0.00153203	gi|112983332|ref|NP_001037648.1|/4.47102e-176/eIF2B-alpha protein [Bombyx mori]
101735392	21.7407	64.4288	1.54847	Up	1.79508e-08	gi|512922028|ref|XP_004930019.1|/0/PREDICTED: FERM domain-containing protein 5-like [Bombyx mori]
101738953	40.9022	120.351	1.54696	Up	0.0101914	gi|512934796|ref|XP_004933119.1|/2.51549e-147/PREDICTED: protein BCCIP homolog [Bombyx mori]
101742456	19.2268	57.0149	1.54695	Up	0.0204288	gi|512916121|ref|XP_004928555.1|/8.9968e-99/PREDICTED: surfeit locus protein 6 homolog [Bombyx mori]
692463	36.8918	108.474	1.54486	Up	1.27831e-12	gi|112982871|ref|NP_001036918.1|/0/minichromosome maintenance complex component 7 [Bombyx mori]
101746198	26.5776	78.3226	1.54382	Up	0.00165501	gi|512912426|ref|XP_004927652.1|/7.20367e-60/PREDICTED: protein MNN4-like [Bombyx mori]
101738190	129.197	377.333	1.54309	Up	5.71027e-10	gi|512937337|ref|XP_004933743.1|/7.35502e-128/PREDICTED: fragile X mental retardation syndrome-related protein 1 homolog [Bombyx mori]
100216501	12.0532	35.956	1.54308	Up	0.000445098	gi|218505761|ref|NP_001136226.1|/1.98987e-96/uncharacterized protein LOC100216501 [Bombyx mori]
101745643	18.4661	54.6161	1.54235	Up	0.000507196	gi|512886957|ref|XP_004921842.1|/2.30713e-30/PREDICTED: H/ACA ribonucleoprotein complex subunit 3-like [Bombyx mori]
101746815	8.95715	26.9114	1.54191	Up	0.0331528	gi|512928634|ref|XP_004931626.1|/0/PREDICTED: uncharacterized protein LOC101746815 [Bombyx mori]
101739229	7.18715	21.7567	1.54185	Up	0.00756079	gi|357624785|gb|EHJ75428.1|/0/hypothetical protein KGM_06860 [Danaus plexippus]
101741953	49.7065	145.3	1.53928	Up	3.33067e-16	gi|512904731|ref|XP_004925769.1|/0/PREDICTED: tRNA pseudouridine synthase A, mitochondrial-like isoform X1 [Bombyx mori]
101744768	52.599	153.692	1.53915	Up	0.00113213	gi|512931320|ref|XP_004932273.1|/0/PREDICTED: DNA repair protein RAD50-like [Bombyx mori]
692795	264.982	770.366	1.5381	Up	0	gi|114052545|ref|NP_001040107.1|/0/chaperonin subunit 4 delta [Bombyx mori]
101737596	36.3515	106.371	1.53777	Up	0.0122213	gi|512923381|ref|XP_004930340.1|/1.14229e-104/PREDICTED: probable DNA replication complex GINS protein PSF2-like isoform X1 [Bombyx mori]
101741570	96.0408	278.152	1.5299	Up	6.31568e-07	gi|512905560|ref|XP_004925975.1|/0/PREDICTED: protein suppressor of forked-like [Bombyx mori]
101735746	141.087	407.036	1.52567	Up	0.0242234	gi|512910246|ref|XP_004927121.1|/0/PREDICTED: ankyrin repeat and zinc finger domain-containing protein 1-like [Bombyx mori]
101736743	66.0126	190.792	1.52501	Up	0	gi|512885857|ref|XP_004921665.1|/0/PREDICTED: probable elongator complex protein 2-like [Bombyx mori]
101736289	45.3215	131.116	1.52359	Up	0.01376	gi|512925027|ref|XP_004930738.1|/7.13112e-56/PREDICTED: enhancer of rudimentary homolog [Bombyx mori]
101747020	49.4015	142.01	1.51515	Up	7.01224e-10	gi|512892839|ref|XP_004923031.1|/3.78499e-112/PREDICTED: uncharacterized protein LOC101747020 isoform X1 [Bombyx mori]
692858	513.395	1466.94	1.51388	Up	3.73846e-09	gi|114051594|ref|NP_001040168.1|/1.33334e-107/ADP-ribosylation factor-like protein [Bombyx mori]
101742973	27.8907	80.3994	1.51288	Up	1.27876e-05	gi|512902634|ref|XP_004925423.1|/0/PREDICTED: WD repeat-containing protein 18-like [Bombyx mori]
100036587	39.2068	112.564	1.51123	Up	7.03956e-09	gi|134948671|ref|NP_001077096.1|/1.74203e-48/small nuclear ribonucleoprotein sm d2 [Bombyx mori]
101742218	67.6993	193.737	1.51089	Up	5.01388e-07	gi|512916118|ref|XP_004928554.1|/0/PREDICTED: protein arginine N-methyltransferase 5-like isoform X2 [Bombyx mori]
101741422	49.1086	139.983	1.50297	Up	0.00925812	gi|512896621|ref|XP_004923955.1|/0/PREDICTED: serine/threonine-protein kinase RIO3-like [Bombyx mori]
101745669	11.1693	32.3267	1.49742	Up	0.0495466	gi|512906782|ref|XP_004926280.1|/0/PREDICTED: uncharacterized protein LOC101745669 [Bombyx mori]
101735499	34.45	97.6751	1.49182	Up	0.00448726	gi|512900447|ref|XP_004924894.1|/0/PREDICTED: nuclear pore complex protein Nup155-like, partial [Bombyx mori]
101738982	39.6354	112.099	1.48977	Up	0.0145069	gi|512911979|ref|XP_004927544.1|/0/PREDICTED: mitochondrial import inner membrane translocase subunit TIM50-C-like [Bombyx mori]
100862749	40.3901	114.161	1.48905	Up	0.00247168	gi|512916110|ref|XP_004928552.1|/0/PREDICTED: polycomb protein Pcl isoform X2 [Bombyx mori]
101746355	9.65321	27.8253	1.48619	Up	0.0308526	gi|357628031|gb|EHJ77507.1|/0/hypothetical protein KGM_02829 [Danaus plexippus]
101745958	139.901	390.741	1.47894	Up	0.0235617	gi|512907055|ref|XP_004926348.1|/4.84639e-113/PREDICTED: grpE protein homolog, mitochondrial-like [Bombyx mori]
101735963	35.0914	98.5564	1.47843	Up	1.29375e-06	gi|512902474|ref|XP_004925384.1|/0/PREDICTED: probable ATP-dependent RNA helicase DDX56-like [Bombyx mori]
733078	144.485	401.798	1.47279	Up	0	gi|112983360|ref|NP_001037644.1|/4.63676e-105/polyadenylate binding protein 2 [Bombyx mori]
101739823	13.9936	39.5918	1.47209	Up	1.93196e-05	gi|512907753|ref|XP_004926521.1|/0/PREDICTED: ruvB-like helicase 1-like [Bombyx mori]
101743298	24.8307	69.565	1.4702	Up	0.0169292	gi|512891389|ref|XP_004922675.1|/0/PREDICTED: probable ATP-dependent RNA helicase Dbp45A-like [Bombyx mori]
105842197	14.4985	40.8914	1.46856	Up	2.37836e-05	-
100499495	97.1461	268.881	1.46463	Up	0	gi|567975297|gb|AHC98012.1|/0/loquacious [Spodoptera litura]
101742170	16.529	46.3003	1.46208	Up	3.71165e-07	gi|512923512|ref|XP_004930370.1|/0/PREDICTED: tetratricopeptide repeat protein 27-like [Bombyx mori]
101736835	949.884	2615.96	1.4611	Up	0.000170047	gi|512897909|ref|XP_004924268.1|/6.88317e-129/PREDICTED: transcription factor jun-D-like [Bombyx mori]
101736290	13.6218	38.0335	1.45247	Up	0.0220014	gi|512925357|ref|XP_004930819.1|/0/PREDICTED: probable ATP-dependent RNA helicase DDX10-like [Bombyx mori]
101741975	47.8711	130.686	1.44064	Up	0.000491885	gi|512923848|ref|XP_004930452.1|/0/PREDICTED: probable protein phosphatase CG10417-like [Bombyx mori]
100862801	19.4457	53.3655	1.43629	Up	0.000144328	gi|379698964|ref|NP_001243954.1|/3.15492e-136/Nep1 protein [Bombyx mori]
778501	51.1194	139.073	1.4362	Up	0.000103847	gi|148298849|ref|NP_001091796.1|/1.17914e-49/programmed cell death protein 5-like protein [Bombyx mori]
101742359	33.42	91.1273	1.43541	Up	1.39521e-07	gi|512922979|ref|XP_004930248.1|/0/PREDICTED: piggyBac transposable element-derived protein 4-like [Bombyx mori]
101745671	13.5186	37.2015	1.43155	Up	6.29766e-05	gi|512908240|ref|XP_004926633.1|/0/PREDICTED: U3 small nucleolar ribonucleoprotein protein MPP10-like [Bombyx mori]
101745894	37.929	102.751	1.42744	Up	0.0160354	gi|512898107|ref|XP_004924318.1|/0/PREDICTED: pseudouridylate synthase 7 homolog [Bombyx mori]
101739439	24.7305	67.055	1.42326	Up	1.17333e-08	gi|512894389|ref|XP_004923418.1|/0/PREDICTED: piggyBac transposable element-derived protein 4-like [Bombyx mori]
101746096	46.0222	124.07	1.42225	Up	3.39639e-09	gi|512898655|ref|XP_004924450.1|/0/PREDICTED: nucleolar MIF4G domain-containing protein 1-like [Bombyx mori]
101736050	522.662	1399.36	1.42006	Up	0	gi|512913831|ref|XP_004927989.1|/0/PREDICTED: eukaryotic translation initiation factor 4 gamma 2-like [Bombyx mori]
101735377	109.91	294.703	1.41937	Up	0.000982534	gi|512904879|ref|XP_004925806.1|/0/PREDICTED: nucleolar complex protein 3 homolog [Bombyx mori]
101743321	20.1761	54.6594	1.41852	Up	0.0129931	gi|512919876|ref|XP_004929492.1|/0/PREDICTED: DDB1- and CUL4-associated factor 13-like [Bombyx mori]
101745618	46.5619	125.038	1.41676	Up	0.000234504	gi|512912418|ref|XP_004927650.1|/3.74803e-121/PREDICTED: RNA-binding protein pno1-like [Bombyx mori]
101746460	41.0308	109.671	1.40892	Up	0.0305324	gi|512892003|ref|XP_004922823.1|/8.20421e-151/PREDICTED: glucosamine-6-phosphate isomerase 2-like isoform X2 [Bombyx mori]
101741431	11.5371	30.7497	1.38122	Up	0.00540137	gi|512905556|ref|XP_004925974.1|/6.26599e-49/PREDICTED: U6 snRNA-associated Sm-like protein LSm2-like [Bombyx mori]
101744569	198.381	516.705	1.37913	Up	5.31797e-14	gi|512920757|ref|XP_004929712.1|/0/PREDICTED: T-complex protein 1 subunit gamma-like [Bombyx mori]
101739740	305.795	789.959	1.36796	Up	0.000999918	gi|512912903|ref|XP_004927768.1|/0/PREDICTED: recombination repair protein 1-like isoform X1 [Bombyx mori]
101740630	47.3386	122.512	1.36377	Up	1.35258e-12	gi|512895484|ref|XP_004923683.1|/1.47048e-46/PREDICTED: uncharacterized protein LOC101740630 isoform X2 [Bombyx mori]
101743573	85.8969	221.496	1.36215	Up	5.53155e-05	gi|512937736|ref|XP_004933837.1|/2.27384e-178/PREDICTED: lysosomal alpha-mannosidase-like [Bombyx mori]
101735350	17.3604	45.2593	1.36055	Up	2.09219e-06	gi|512931042|ref|XP_004932210.1|/0/PREDICTED: notchless protein homolog 1-like isoform X2 [Bombyx mori]
732854	3463.75	8894.69	1.3605	Up	0	gi|112982669|ref|NP_001037564.1|/9.17059e-115/ribosomal protein S2 [Bombyx mori]
101739633	146.278	375.391	1.35708	Up	2.2392e-08	gi|512900847|ref|XP_004924991.1|/0/PREDICTED: methionine--tRNA ligase, cytoplasmic-like [Bombyx mori]
101737819	61.739	158.77	1.35652	Up	0.000957311	gi|512906343|ref|XP_004926172.1|/6.16891e-176/PREDICTED: protein LTV1 homolog [Bombyx mori]
101736214	34.3248	88.5697	1.35648	Up	0.0212926	gi|512937317|ref|XP_004933738.1|/3.84611e-147/PREDICTED: uncharacterized protein LOC101736214, partial [Bombyx mori]
101739009	18.3847	47.658	1.35363	Up	0.0240727	gi|512893242|ref|XP_004923133.1|/0/PREDICTED: uncharacterized protein LOC101739009 [Bombyx mori]
101742628	105.379	267.873	1.34237	Up	0	gi|512894128|ref|XP_004923357.1|/0/PREDICTED: splicing factor 3B subunit 2-like [Bombyx mori]
101740296	34.969	88.9255	1.33575	Up	7.77731e-08	gi|512920932|ref|XP_004929757.1|/0/PREDICTED: elongation factor Tu GTP-binding domain-containing protein 1-like [Bombyx mori]
101735512	56.449	142.662	1.33091	Up	0.0324056	gi|357619331|gb|EHJ71951.1|/0/hypothetical protein KGM_02388 [Danaus plexippus]
101746245	121.917	307.02	1.32934	Up	4.25728e-07	gi|512908256|ref|XP_004926637.1|/0/PREDICTED: mitochondrial import receptor subunit TOM40 homolog 1-like [Bombyx mori]
101745449	271.057	681.258	1.32822	Up	0	gi|512936533|ref|XP_004933541.1|/0/PREDICTED: protein lingerer-like [Bombyx mori]
101745532	14.385	36.7438	1.32698	Up	0.0088348	gi|512919611|ref|XP_004929426.1|/0/PREDICTED: probable ATP-dependent RNA helicase DDX28-like [Bombyx mori]
105841531	19.9948	50.7801	1.32593	Up	0.0142139	gi|357621965|gb|EHJ73602.1|/2.34416e-63/hypothetical protein KGM_20227 [Danaus plexippus]
101740233	37.5918	94.72	1.32328	Up	6.1039e-07	gi|512912919|ref|XP_004927772.1|/0/PREDICTED: inosine-5'-monophosphate dehydrogenase-like [Bombyx mori]
101738891	12.0114	30.6078	1.31858	Up	0.00688845	gi|512916685|ref|XP_004928700.1|/0/PREDICTED: dual specificity protein phosphatase 12-like [Bombyx mori]
101744798	50.1136	125.34	1.31512	Up	0.00291474	gi|512913393|ref|XP_004927884.1|/0/PREDICTED: chromatin-remodeling complex ATPase chain Iswi-like [Bombyx mori]
105841797	14.565	36.7758	1.31081	Up	0.000674515	gi|512927683|ref|XP_004931396.1|/2.2306e-23/PREDICTED: uncharacterized protein LOC101740942 [Bombyx mori]
101739557	9.64643	24.5385	1.30877	Up	0.0238181	gi|512927649|ref|XP_004931387.1|/0/PREDICTED: putative nuclease HARBI1-like [Bombyx mori]
733076	25.4929	63.6543	1.30561	Up	3.62099e-08	gi|112983406|ref|NP_001037642.1|/2.90675e-84/nucleolar phosphoprotein [Bombyx mori]
101738878	18.1197	45.0884	1.29486	Up	9.79865e-06	gi|512901131|ref|XP_004925060.1|/0/PREDICTED: nucleolar protein 6-like [Bombyx mori]
101737987	59.0879	145.478	1.29361	Up	2.68323e-11	gi|512901409|ref|XP_004925128.1|/1.16007e-105/PREDICTED: 39S ribosomal protein L43, mitochondrial-like [Bombyx mori]
101738183	51.6429	126.498	1.28534	Up	0.00786766	gi|512928924|ref|XP_004931699.1|/7.26725e-80/PREDICTED: UPF0047 protein C4A8.02c-like isoform X2 [Bombyx mori]
101743194	30.3475	74.525	1.28403	Up	5.58223e-06	gi|512930023|ref|XP_004931966.1|/0/PREDICTED: myb-like protein X-like isoform X2 [Bombyx mori]
101744874	84.4146	205.993	1.28267	Up	4.81931e-09	gi|512937050|ref|XP_004933670.1|/1.56629e-86/PREDICTED: FAD-linked sulfhydryl oxidase ALR-like [Bombyx mori]
101737089	441.634	1067.81	1.27289	Up	0	gi|512937337|ref|XP_004933743.1|/0/PREDICTED: fragile X mental retardation syndrome-related protein 1 homolog [Bombyx mori]
101735859	85.4865	207.129	1.27248	Up	0.00244097	gi|512892863|ref|XP_004923037.1|/0/PREDICTED: periodic tryptophan protein 1 homolog isoform X1 [Bombyx mori]
101743155	628.983	1519.69	1.2721	Up	0	gi|512886842|ref|XP_004921826.1|/0/PREDICTED: transcription factor kayak, isoforms D/sro-like isoform X3 [Bombyx mori]
101744488	71.1561	172.444	1.27192	Up	0.000614508	gi|512887780|ref|XP_004921979.1|/0/PREDICTED: ribonuclease Z, mitochondrial-like [Bombyx mori]
101746209	870.309	2094.16	1.26635	Up	0.0126216	-
101736052	25.8325	62.7391	1.26608	Up	0.00177084	gi|512917412|ref|XP_004928880.1|/0/PREDICTED: condensin complex subunit 3-like [Bombyx mori]
101742368	326.391	784.907	1.2648	Up	0	gi|512928515|ref|XP_004931597.1|/0/PREDICTED: protein LSM14 homolog A-like isoform X1 [Bombyx mori]
732932	1371.58	3293.06	1.26332	Up	3.63599e-07	gi|290562842|ref|NP_001166829.1|/0/DEAD box polypeptide 5 isoform 2 [Bombyx mori]
101736317	122.324	294.227	1.26323	Up	3.83433e-05	gi|357631053|gb|EHJ78771.1|/2.8702e-136/hypothetical protein KGM_03904 [Danaus plexippus]
101736670	199.597	477.981	1.25804	Up	4.64877e-05	gi|512915301|ref|XP_004928356.1|/0/PREDICTED: speckle targeted PIP5K1A-regulated poly(A) polymerase-like isoform X1 [Bombyx mori]
101739197	94.1733	225.502	1.25589	Up	5.9952e-14	gi|512932181|ref|XP_004932482.1|/0/PREDICTED: inward rectifier potassium channel 2-like [Bombyx mori]
101742563	14.5361	35.2859	1.25464	Up	0.00098535	gi|512930522|ref|XP_004932080.1|/0/PREDICTED: ESF1 homolog isoform X1 [Bombyx mori]
101740693	44.145	105.794	1.25272	Up	0.00708484	gi|512925158|ref|XP_004930770.1|/0/PREDICTED: zinc finger protein 813-like [Bombyx mori]
101747148	384.773	917.075	1.25209	Up	5.66795e-06	gi|512934370|ref|XP_004933017.1|/7.54347e-72/PREDICTED: transcription factor BTF3 homolog 4-like [Bombyx mori]
101738096	66.5986	159.211	1.25193	Up	3.7377e-11	gi|512927611|ref|XP_004931378.1|/0/PREDICTED: another transcription unit protein-like [Bombyx mori]
101736918	18.3914	44.3537	1.25041	Up	0.000625866	gi|512893790|ref|XP_004923266.1|/0/PREDICTED: WD repeat-containing protein 46-like [Bombyx mori]
101740537	15.6079	37.4537	1.23988	Up	0.0018025	gi|512899405|ref|XP_004924636.1|/0/PREDICTED: transcription factor E2F7-like [Bombyx mori]
101744865	24.6554	58.7292	1.23762	Up	0.000170605	gi|512929451|ref|XP_004931824.1|/0/PREDICTED: DNA-directed RNA polymerase, mitochondrial-like [Bombyx mori]
733026	59.5165	140.521	1.23339	Up	8.33577e-10	gi|114052607|ref|NP_001040485.1|/0/SUMO-1 activating enzyme [Bombyx mori]
101737531	134.224	315.978	1.23251	Up	0	gi|512895382|ref|XP_004923659.1|/0/PREDICTED: valine--tRNA ligase-like isoform X2 [Bombyx mori]
101737096	90.9126	214.03	1.23131	Up	7.55462e-06	gi|512895366|ref|XP_004923655.1|/0/PREDICTED: probable ATP-dependent RNA helicase DDX47-like [Bombyx mori]
791084	245.812	577.676	1.23124	Up	0.0179886	gi|120444903|ref|NP_001073348.1|/0/chaperonin [Bombyx mori]
692502	95.7958	225.157	1.22915	Up	0	gi|112983288|ref|NP_001036956.1|/0/casein kinase 2 alpha subunit [Bombyx mori]
101739908	74.959	176.244	1.22862	Up	0.0152904	gi|512892422|ref|XP_004922927.1|/0/PREDICTED: uncharacterized protein LOC101739908 [Bombyx mori]
105841692	20.6932	48.866	1.22248	Up	0.00428697	gi|357618046|gb|EHJ71141.1|/2.99479e-21/putative transportin [Danaus plexippus]
101742382	237.891	555.542	1.22209	Up	0.000176817	gi|512894972|ref|XP_004923560.1|/0/PREDICTED: T-complex protein 1 subunit alpha-like [Bombyx mori]
101744247	100.699	235.36	1.22127	Up	0	gi|512935741|ref|XP_004933348.1|/2.0531e-50/PREDICTED: protein CDV3 homolog [Bombyx mori]
733136	64.9073	151.897	1.22114	Up	0.0106981	gi|357601873|gb|EHJ63175.1|/0/putative hepatoma-derived GF [Danaus plexippus]
101740917	30.9033	72.397	1.21667	Up	0.00332936	gi|512902309|ref|XP_004925344.1|/1.42616e-101/PREDICTED: mitochondrial import inner membrane translocase subunit Tim23-like [Bombyx mori]
732873	136.534	316.861	1.21199	Up	0.00871364	gi|114052779|ref|NP_001040341.1|/0/mitochondrial ribosomal protein S5 [Bombyx mori]
100127018	98.6954	228.659	1.20855	Up	1.35225e-12	gi|357628443|gb|EHJ77777.1|/2.55778e-136/hypothetical protein KGM_04418 [Danaus plexippus]
101740548	479.73	1109.14	1.2084	Up	4.0808e-06	gi|512917542|ref|XP_004928912.1|/0/PREDICTED: vanin-like protein 2-like [Bombyx mori]
732918	173.08	400.005	1.20653	Up	2.22045e-16	gi|114051277|ref|NP_001040383.1|/0/interleukin enhancer binding factor [Bombyx mori]
101746099	893.192	2061.44	1.20621	Up	0	gi|512902688|ref|XP_004925435.1|/0/PREDICTED: zinc finger RNA-binding protein-like isoform X1 [Bombyx mori]
101740265	245.325	566.146	1.20504	Up	0.0220542	gi|512895468|ref|XP_004923679.1|/0/PREDICTED: structural maintenance of chromosomes protein 1A-like isoform X1 [Bombyx mori]
692744	17.7024	41.3193	1.20299	Up	0.000766815	gi|112983734|ref|NP_001037313.1|/0/50kDa lectin [Bombyx mori]
733009	16.1443	37.6569	1.20014	Up	0.000945257	gi|114052308|ref|NP_001040469.1|/0/ARP6 actin-related protein 6-like protein [Bombyx mori]
692987	193.356	444.773	1.19998	Up	0.000328674	gi|114053221|ref|NP_001040289.1|/5.85295e-146/prohibitin protein WPH [Bombyx mori]
101745228	83.1762	191.647	1.19997	Up	0.0354697	gi|512906475|ref|XP_004926205.1|/0/PREDICTED: transmembrane protein 209-like [Bombyx mori]
778479	424.954	974.943	1.19718	Up	0	gi|148298703|ref|NP_001091774.1|/8.82163e-108/eukaryotic initiation factor 4B protein [Bombyx mori]
101743437	24.6163	56.8316	1.19284	Up	0.00794058	gi|357625094|gb|EHJ75645.1|/0/hypothetical protein KGM_22088 [Danaus plexippus]
101738203	63.514	145.55	1.19084	Up	0.00109786	gi|512901112|ref|XP_004925055.1|/0/PREDICTED: lon protease homolog, mitochondrial-like [Bombyx mori]
101745118	85.3558	195.325	1.1902	Up	7.83817e-14	gi|512890543|ref|XP_004922531.1|/0/PREDICTED: tRNA (cytosine(34)-C(5))-methyltransferase-like [Bombyx mori]
101738144	21.1897	48.5332	1.1792	Up	0.000148437	-
100037444	67.0168	152.306	1.17916	Up	2.33717e-06	gi|158635981|ref|NP_001091841.1|/2.01186e-74/mitochondrial import inner membrane translocase [Bombyx mori]
101743108	59.7636	135.697	1.17722	Up	1.70944e-05	gi|512899475|ref|XP_004924654.1|/0/PREDICTED: eukaryotic translation initiation factor 2A-like [Bombyx mori]
101743533	194.387	439.739	1.17592	Up	3.34177e-14	gi|512898274|ref|XP_004924359.1|/1.27937e-123/PREDICTED: uncharacterized protein LOC101743533 [Bombyx mori]
100620062	36.6729	83.1374	1.17132	Up	3.8409e-06	gi|350536745|ref|NP_001233145.1|/0/71 kDa protein [Bombyx mori]
692558	30.175	68.4537	1.17028	Up	0.00588547	gi|112983266|ref|NP_001037009.1|/0/DNA topoisomerase 2 [Bombyx mori]
732899	365.059	821.532	1.16924	Up	5.74446e-10	gi|114051461|ref|NP_001040365.1|/2.91939e-98/nascent polypeptide associated complex protein alpha subunit [Bombyx mori]
733059	204.978	460.937	1.16741	Up	4.90842e-05	gi|114053173|ref|NP_001040506.1|/1.26676e-115/bmp-2 protein [Bombyx mori]
733143	165.88	372.836	1.16631	Up	0.00176574	gi|112982928|ref|NP_001037678.1|/1.5501e-137/eukaryotic translation initiation factor 2 subunit 2 [Bombyx mori]
101742117	20.7543	47.1143	1.16612	Up	0.00158265	gi|512924847|ref|XP_004930693.1|/7.6066e-83/PREDICTED: ashwin-like [Bombyx mori]
101745352	190.259	426.361	1.16229	Up	8.63266e-09	gi|512934077|ref|XP_004932946.1|/4.36381e-52/PREDICTED: 10 kDa heat shock protein, mitochondrial-like [Bombyx mori]
105841972	53.5513	120.367	1.16199	Up	0.00213596	gi|512909013|ref|XP_004926818.1|/4.40653e-63/PREDICTED: uncharacterized protein LOC101742300 [Bombyx mori]
101741943	19.8946	44.9278	1.15796	Up	0.0225915	gi|512894452|ref|XP_004923434.1|/0/PREDICTED: transcription termination factor 2-like [Bombyx mori]
692986	14.16	32.03	1.15345	Up	0.0182683	gi|114053219|ref|NP_001040288.1|/1.11254e-87/partner of Y14 and mago [Bombyx mori]
101739938	332.772	738.764	1.14955	Up	0	gi|357625343|gb|EHJ75823.1|/0/putative Helicase [Danaus plexippus]
101739771	135.345	299.698	1.14433	Up	0	gi|512892138|ref|XP_004922856.1|/0/PREDICTED: apoptosis-inducing factor 1, mitochondrial-like [Bombyx mori]
105841837	380.631	840.202	1.14145	Up	0.0037245	gi|641647400|ref|XP_008178199.1|/7.32447e-28/PREDICTED: uncharacterized protein LOC100570314 [Acyrthosiphon pisum]
778465	3284.12	7240.41	1.14046	Up	3.57492e-14	gi|148298752|ref|NP_001091764.1|/1.96966e-151/14-3-3 epsilon protein [Bombyx mori]
101742580	105.657	232.987	1.13763	Up	0.0113798	gi|512893354|ref|XP_004923160.1|/1.50909e-77/PREDICTED: methylosome subunit pICln-like [Bombyx mori]
101746129	215.261	474.065	1.13741	Up	0.000812838	gi|512885222|ref|XP_004921559.1|/5.44783e-163/PREDICTED: protein CNPPD1-like [Bombyx mori]
101742209	318.303	699.719	1.1353	Up	3.04716e-09	gi|512909262|ref|XP_004926878.1|/0/PREDICTED: asparagine--tRNA ligase, cytoplasmic-like [Bombyx mori]
101737049	75.328	165.938	1.13487	Up	4.95289e-09	gi|512893793|ref|XP_004923267.1|/0/PREDICTED: ATP-binding cassette sub-family F member 3-like [Bombyx mori]
101736458	73.1429	161.129	1.13477	Up	9.12363e-09	gi|512930699|ref|XP_004932124.1|/0/PREDICTED: WD repeat-containing protein 75-like [Bombyx mori]
101746075	36.5833	80.78	1.13353	Up	0.0100392	gi|512934097|ref|XP_004932951.1|/0/PREDICTED: glutamate-rich WD repeat-containing protein 1-like [Bombyx mori]
101738606	29.0572	64.2458	1.13303	Up	0.000502237	gi|512904960|ref|XP_004925825.1|/4.86456e-116/PREDICTED: N-acetylserotonin O-methyltransferase-like protein-like [Bombyx mori]
692967	11.6764	26.0626	1.12954	Up	0.0386653	gi|114052701|ref|NP_001040271.1|/1.64881e-120/ras-related protein Rab7 [Bombyx mori]
100500762	95.4633	208.845	1.12587	Up	9.63192e-05	gi|306518662|ref|NP_001182394.1|/0/phenylalanyl-tRNA synthetase alpha subunit [Bombyx mori]
101735962	121.606	265.713	1.12487	Up	7.83817e-14	gi|512901346|ref|XP_004925113.1|/0/PREDICTED: U4/U6 small nuclear ribonucleoprotein Prp3-like isoform X1 [Bombyx mori]
101743419	14.1836	31.4289	1.12416	Up	0.0174876	gi|512926996|ref|XP_004931224.1|/5.07243e-31/PREDICTED: uncharacterized protein LOC101743419 [Bombyx mori]
100873155	12.4797	27.7105	1.12395	Up	0.0393051	gi|382546515|ref|NP_001244268.1|/6.12094e-85/geminin [Bombyx mori]
101738423	384.338	837.557	1.12293	Up	0.000215395	gi|91087227|ref|XP_975491.1|/1.19474e-104/PREDICTED: probable nucleolar GTP-binding protein 1 [Tribolium castaneum]
101737963	180.513	392.825	1.11991	Up	8.50209e-13	gi|512924599|ref|XP_004930634.1|/3.75406e-115/PREDICTED: uncharacterized protein LOC101737963 [Bombyx mori]
101742702	159.595	347.011	1.11845	Up	3.94218e-12	gi|512927388|ref|XP_004931322.1|/2.75332e-175/PREDICTED: scaffold attachment factor B2-like [Bombyx mori]
101745369	22.6139	49.5188	1.11592	Up	0.000220927	gi|512896736|ref|XP_004923981.1|/0/PREDICTED: inositol-3-phosphate synthase-like [Bombyx mori]
101743384	191.613	415.542	1.11504	Up	0.00027585	gi|512890123|ref|XP_004922460.1|/0/PREDICTED: serine--tRNA ligase, cytoplasmic-like [Bombyx mori]
101737161	48.3571	104.745	1.10816	Up	1.55065e-10	gi|512918594|ref|XP_004929172.1|/0/PREDICTED: cytoplasmic dynein 1 light intermediate chain 2-like, partial [Bombyx mori]
101737255	118.833	255.902	1.10384	Up	5.09998e-07	gi|512913526|ref|XP_004927918.1|/0/PREDICTED: eukaryotic translation initiation factor 3 subunit M-like [Bombyx mori]
101738805	83.4694	178.266	1.09074	Up	0.000703192	gi|512914658|ref|XP_004928197.1|/0/PREDICTED: serine/threonine-protein kinase minibrain-like isoform X2 [Bombyx mori]
692503	46.8315	99.9972	1.08735	Up	8.62583e-08	gi|112983280|ref|NP_001036957.1|/0/Hsc70/Hsp90-organizing protein HOP [Bombyx mori]
732871	179.049	380.669	1.08633	Up	0.00166915	gi|114053313|ref|NP_001040339.1|/0/GTP binding protein [Bombyx mori]
101742199	14.3393	30.8993	1.0847	Up	0.0298136	gi|512900052|ref|XP_004924798.1|/1.24086e-103/PREDICTED: uracil phosphoribosyltransferase homolog [Bombyx mori]
732939	54.9636	117.009	1.08406	Up	0.0263386	gi|114050767|ref|NP_001040403.1|/1.30397e-123/protein tyrosine phosphatase [Bombyx mori]
692355	101.64	215.269	1.07943	Up	3.90517e-05	gi|112984062|ref|NP_001036824.1|/3.15821e-79/multiprotein bridging factor 1 [Bombyx mori]
101738991	443.588	937.741	1.07923	Up	0	gi|512924292|ref|XP_004930561.1|/1.07641e-117/PREDICTED: heterogeneous nuclear ribonucleoprotein 87F-like [Bombyx mori]
101738580	23.64	50.2753	1.07477	Up	0.0379572	gi|512916324|ref|XP_004928613.1|/0/PREDICTED: 60 kDa SS-A/Ro ribonucleoprotein-like [Bombyx mori]
101737534	32.1876	67.9499	1.06783	Up	8.7886e-05	gi|357624395|gb|EHJ75180.1|/5.92475e-171/hypothetical protein KGM_19784 [Danaus plexippus]
101742911	26.9018	56.8033	1.06616	Up	0.000280798	gi|512934011|ref|XP_004932931.1|/0/PREDICTED: large subunit GTPase 1 homolog isoform X1 [Bombyx mori]
101746900	204.756	428.949	1.0653	Up	1.11022e-16	gi|512907083|ref|XP_004926355.1|/1.53949e-172/PREDICTED: protein IWS1 homolog [Bombyx mori]
101743030	26.4567	55.8304	1.06511	Up	0.00916814	gi|512912072|ref|XP_004927566.1|/0/PREDICTED: uncharacterized protein LOC101743030 [Bombyx mori]
101737447	49.0065	102.95	1.06425	Up	0.000145069	gi|512912231|ref|XP_004927604.1|/0/PREDICTED: pre-rRNA processing protein FTSJ3-like [Bombyx mori]
101737197	172.253	360.46	1.06341	Up	0	gi|512906585|ref|XP_004926233.1|/0/PREDICTED: cleavage and polyadenylation specificity factor 73-like [Bombyx mori]
732996	946.653	1973.55	1.05954	Up	0.0463793	gi|114052146|ref|NP_001040457.1|/0/ornithine decarboxylase [Bombyx mori]
692842	405.602	844.543	1.05731	Up	1.15681e-10	gi|114050755|ref|NP_001040152.1|/3.48973e-46/Sr protein [Bombyx mori]
101740892	33.5182	70.0532	1.05385	Up	0.000322989	gi|512934285|ref|XP_004932998.1|/1.34493e-170/PREDICTED: WW domain-binding protein 11-like [Bombyx mori]
101746199	48.68	101.407	1.05211	Up	0.00271032	gi|512915880|ref|XP_004928496.1|/2.08435e-76/PREDICTED: uncharacterized protein CG16817-like isoform X1 [Bombyx mori]
101742901	86.529	179.647	1.05017	Up	9.796e-07	gi|512926073|ref|XP_004930994.1|/0/PREDICTED: LOW QUALITY PROTEIN: importin subunit beta-1-like [Bombyx mori]
101746243	44.7265	93.0734	1.05002	Up	0.018606	gi|512906498|ref|XP_004926211.1|/0/PREDICTED: protein KRI1 homolog [Bombyx mori]
101735417	16.965	35.5406	1.04797	Up	0.0287819	gi|512905162|ref|XP_004925875.1|/0/PREDICTED: protein SDA1 homolog [Bombyx mori]
692963	74.7583	154.504	1.04303	Up	0.00258527	gi|114052675|ref|NP_001040268.1|/0/phosphoribosyl pyrophosphate synthetase [Bombyx mori]
101739181	100.245	206.958	1.04259	Up	0.0411698	gi|512917853|ref|XP_004928989.1|/0/PREDICTED: LOW QUALITY PROTEIN: two pore calcium channel protein 1-like [Bombyx mori]
692657	3242.87	6668.08	1.0399	Up	2.57829e-06	gi|37359627|emb|CAD29995.1|/8.97708e-150/ribosomal P0 protein [Bombyx mori]
101739599	231.018	474.915	1.03827	Up	1.15415e-10	gi|512912899|ref|XP_004927767.1|/0/PREDICTED: leucine--tRNA ligase, cytoplasmic-like [Bombyx mori]
101735572	43.7901	90.1871	1.03501	Up	0.013236	gi|512931046|ref|XP_004932211.1|/0/PREDICTED: something about silencing protein 10-like [Bombyx mori]
101736137	313.385	642.229	1.03413	Up	3.19211e-09	gi|512908573|ref|XP_004926714.1|/0/PREDICTED: putative U5 small nuclear ribonucleoprotein 200 kDa helicase-like [Bombyx mori]
101744182	45.5686	93.661	1.0324	Up	0.00277344	gi|512917309|ref|XP_004928856.1|/0/PREDICTED: probable ATP-dependent RNA helicase kurz-like [Bombyx mori]
732943	87.7333	179.236	1.02703	Up	0.000156385	gi|114050835|ref|NP_001040407.1|/8.40154e-83/ubiquitin-conjugating enzyme E2 [Bombyx mori]
692486	33.5882	68.8619	1.02629	Up	0.00332754	gi|112983074|ref|NP_001036940.1|/2.6702e-66/replication protein A3 [Bombyx mori]
101736961	219.277	446.878	1.02568	Up	2.12839e-11	gi|512894313|ref|XP_004923399.1|/3.38555e-117/PREDICTED: RNA-binding protein 4.1-like isoform X1 [Bombyx mori]
101735540	87.0168	177.345	1.02354	Up	3.12512e-08	gi|512889744|ref|XP_004922361.1|/0/PREDICTED: guanine nucleotide-binding protein-like 1-like [Bombyx mori]
101744322	96.0337	195.652	1.02337	Up	0.00489034	gi|512909053|ref|XP_004926828.1|/0/PREDICTED: facilitated trehalose transporter Tret1-like [Bombyx mori]
101738577	72.594	147.992	1.02322	Up	0.00801013	gi|357627577|gb|EHJ77230.1|/1.66316e-104/hypothetical protein KGM_02786 [Danaus plexippus]
101740710	59.2429	120.717	1.02156	Up	3.4501e-06	gi|512888893|ref|XP_004922162.1|/0/PREDICTED: ran GTPase-activating protein 1-like [Bombyx mori]
692424	2858.36	5799.94	1.02074	Up	2.12047e-05	gi|162952033|ref|NP_001106143.1|/1.46402e-141/40S ribosomal protein SA [Bombyx mori]
101740958	789.372	1590.67	1.01046	Up	2.87889e-07	gi|512893009|ref|XP_004923075.1|/0/PREDICTED: LOW QUALITY PROTEIN: importin-5-like [Bombyx mori]
101736177	63.5843	128.279	1.00759	Up	1.39963e-06	gi|512901354|ref|XP_004925115.1|/0/PREDICTED: U4/U6 small nuclear ribonucleoprotein Prp4-like [Bombyx mori]
101744080	122.999	247.581	1.0067	Up	0.00260805	gi|512907560|ref|XP_004926473.1|/0/PREDICTED: kinesin-like protein KIF3A-like [Bombyx mori]
692538	193.456	388.473	1.00419	Up	1.93558e-10	gi|112983394|ref|NP_001036989.1|/1.48422e-123/casein kinase 2 beta subunit [Bombyx mori]
692428	20463.2	41026.7	1.00352	Up	0.0165296	gi|195157178|ref|XP_002019473.1|/0/GL12416 [Drosophila persimilis]
101746130	21.1915	42.9224	1.00351	Up	0.00695473	gi|512887852|ref|XP_004921990.1|/0/PREDICTED: U3 small nucleolar RNA-associated protein 14 homolog A-like [Bombyx mori]
101743805	73.8254	148.337	1.00245	Up	1.02778e-05	gi|512934037|ref|XP_004932936.1|/0/PREDICTED: SUMO-activating enzyme subunit 2-like [Bombyx mori]
101740843	60.1842	120.961	1.00189	Up	0.00165208	gi|512889656|ref|XP_004922337.1|/0/PREDICTED: ferrochelatase, mitochondrial-like [Bombyx mori]
778463	35090.8	17538.9	-1.00052	Down	8.43348e-05	gi|148298829|ref|NP_001091762.1|/4.16722e-78/vacuolar H+ ATP synthase 16 kDa proteolipid subunit [Bombyx mori]
101739969	87.3915	43.4218	-1.00187	Down	0.00212474	gi|512914690|ref|XP_004928205.1|/4.04732e-141/PREDICTED: upstream stimulatory factor 1-like isoform X1 [Bombyx mori]
101745523	411.734	204.669	-1.00689	Down	0	gi|512906479|ref|XP_004926206.1|/1.73771e-172/PREDICTED: tafazzin homolog [Bombyx mori]
693081	320.536	158.938	-1.01003	Down	4.74501e-07	gi|114051467|ref|NP_001040299.1|/6.87149e-61/extramacrochaetae protein [Bombyx mori]
692759	781.579	387.632	-1.01089	Down	0.0027642	gi|112983659|ref|NP_001037337.1|/0/DNA supercoiling factor precursor [Bombyx mori]
100216496	46.5975	22.8763	-1.01265	Down	0.00123919	gi|217330562|ref|NP_001136083.1|/8.8937e-99/globin 1 [Bombyx mori]
733031	4785.52	2371.02	-1.01303	Down	4.79956e-05	gi|114052663|ref|NP_001040488.1|/0/vacuolar ATP synthase subunit H [Bombyx mori]
101735727	1656.07	817.793	-1.01756	Down	0	gi|512892859|ref|XP_004923036.1|/1.58452e-126/PREDICTED: protein lifeguard 4-like [Bombyx mori]
101746776	211.357	103.826	-1.02245	Down	1.40563e-09	gi|659495134|gb|AID66678.1|/0/peroxisomal acyl-CoA oxidase 3 [Agrotis segetum]
101742384	234.844	115.272	-1.0239	Down	1.61871e-13	gi|512896906|ref|XP_004924023.1|/0/PREDICTED: protein roadkill-like isoform X3 [Bombyx mori]
101739480	114.495	56.0607	-1.02455	Down	0.0260247	gi|512934208|ref|XP_004932978.1|/0/PREDICTED: uncharacterized protein LOC101737748 [Bombyx mori]
101736665	393.701	193.217	-1.02523	Down	0.00795261	gi|512910785|ref|XP_004927256.1|/6.86872e-98/PREDICTED: uncharacterized protein LOC101736665 [Bombyx mori]
101739299	277.663	136.066	-1.02669	Down	0.0361291	gi|389611728|dbj|BAM19446.1|/0/isocitrate dehydrogenase, partial [Papilio xuthus]
692884	656.345	321.387	-1.02915	Down	0.0312002	gi|114051914|ref|NP_001040193.1|/0/2-hydroxyphytanoyl-CoA lyase [Bombyx mori]
692819	750.427	364.502	-1.0409	Down	0	gi|114052242|ref|NP_001040131.1|/6.02431e-149/glutathione S-transferase omega 1 [Bombyx mori]
101740302	145.472	70.3647	-1.04325	Down	0.000964639	gi|357609748|gb|EHJ66633.1|/2.39911e-123/hypothetical protein KGM_08752 [Danaus plexippus]
693047	125.684	60.6873	-1.04502	Down	1.70969e-05	gi|112984494|ref|NP_001037488.1|/3.57215e-141/fibroin light chain precursor [Bombyx mori]
101743653	192.518	93.0624	-1.04526	Down	9.87042e-06	gi|512926639|ref|XP_004931136.1|/0/PREDICTED: Fanconi anemia group M protein-like [Bombyx mori]
105842061	53.958	25.902	-1.04635	Down	0.00171832	-
101743908	9903.16	4790.18	-1.04774	Down	1.88806e-11	gi|512885654|ref|XP_004921630.1|/4.44877e-154/PREDICTED: CD63 antigen-like [Bombyx mori]
101742357	185.006	89.0866	-1.05066	Down	0.000201031	gi|512920173|ref|XP_004929566.1|/3.14953e-144/PREDICTED: uncharacterized protein LOC101742357 [Bombyx mori]
101744216	1533.75	738.817	-1.05333	Down	0	gi|512898603|ref|XP_004924437.1|/0/PREDICTED: glyoxylate reductase/hydroxypyruvate reductase-like isoform X1 [Bombyx mori]
101743226	369.772	177.048	-1.06065	Down	0	gi|512913703|ref|XP_004927960.1|/0/PREDICTED: lipase member H-B-like [Bombyx mori]
101738072	1609.51	771.092	-1.06122	Down	3.32956e-05	gi|512896002|ref|XP_004923809.1|/0/PREDICTED: muscle M-line assembly protein unc-89-like isoform X2 [Bombyx mori]
101745293	254.903	121.677	-1.06421	Down	0.0116217	gi|512918486|ref|XP_004929146.1|/1.22764e-56/PREDICTED: uncharacterized protein LOC101745293 [Bombyx mori]
692573	9417.26	4503.37	-1.06423	Down	1.3625e-10	gi|112983210|ref|NP_001037021.1|/0/serine protease inhibitor 2 [Bombyx mori]
101743568	509.845	243.442	-1.06514	Down	0	gi|512935936|ref|XP_004933397.1|/0/PREDICTED: RING finger protein nhl-1-like [Bombyx mori]
100037422	12254.6	5849.56	-1.06686	Down	0.00109038	gi|148298717|ref|NP_001091828.1|/0/vacuolar ATP synthase subunit B [Bombyx mori]
101745703	1795.62	856.826	-1.06703	Down	4.64623e-05	gi|512891724|ref|XP_004922754.1|/1.41684e-104/PREDICTED: phosphatidylethanolamine-binding protein homolog F40A3.3-like isoform X1 [Bombyx mori]
101738321	387.865	184.534	-1.06989	Down	0.000410136	gi|512937365|ref|XP_004933750.1|/0/PREDICTED: myotubularin-related protein 10-A-like [Bombyx mori]
101739859	184.887	87.7913	-1.07076	Down	1.33227e-14	gi|512893270|ref|XP_004923140.1|/0/PREDICTED: seipin-like isoform X1 [Bombyx mori]
101737532	327.38	155.585	-1.07115	Down	1.26654e-07	gi|512899307|ref|XP_004924611.1|/0/PREDICTED: esterase FE4-like [Bombyx mori]
100736431	840.443	398.898	-1.07431	Down	5.39939e-06	gi|512915892|ref|XP_004928499.1|/0/PREDICTED: multidrug resistance-associated protein 4 [Bombyx mori]
732990	6895.75	3269.39	-1.07659	Down	0.00131102	gi|114052088|ref|NP_001040451.1|/1.20397e-105/vacuolar ATP synthase subunit E [Bombyx mori]
100127116	200.809	94.8363	-1.07884	Down	0.042301	gi|163838678|ref|NP_001106222.1|/0/cytochrome P450 monooxygenase [Bombyx mori]
101746345	99.4098	46.5672	-1.08697	Down	0.00499592	gi|512917367|ref|XP_004928869.1|/0/PREDICTED: trichohyalin-like [Bombyx mori]
101741915	3016.22	1418.94	-1.08769	Down	5.81081e-05	gi|512912049|ref|XP_004927561.1|/0/PREDICTED: V-type proton ATPase subunit S1-like [Bombyx mori]
101744910	31.2829	14.4812	-1.08846	Down	0.0140418	gi|512932689|ref|XP_004932608.1|/0/PREDICTED: LOW QUALITY PROTEIN: voltage-dependent T-type calcium channel subunit alpha-1G-like [Bombyx mori]
100101196	511.426	239.096	-1.09554	Down	0.012555	gi|153791228|ref|NP_001093291.1|/0/beta-N-acetylglucosaminidase 2 precursor [Bombyx mori]
101746171	732.009	341.814	-1.09768	Down	1.75801e-06	gi|357618425|gb|EHJ71409.1|/2.99137e-163/putative cxpwmw03 [Danaus plexippus]
101742364	29.2362	13.4146	-1.09926	Down	0.0123762	gi|512926061|ref|XP_004930991.1|/0/PREDICTED: CDK5 and ABL1 enzyme substrate 2-like [Bombyx mori]
732966	2438.85	1137.13	-1.10051	Down	1.40973e-07	gi|114051764|ref|NP_001040429.1|/0/H+ transporting ATPase V0 subunit D [Bombyx mori]
101740910	758.146	352.835	-1.10254	Down	0	gi|512896606|ref|XP_004923951.1|/0/PREDICTED: inositol polyphosphate multikinase-like [Bombyx mori]
101747041	154.602	71.7297	-1.10326	Down	2.28225e-09	gi|512915254|ref|XP_004928344.1|/0/PREDICTED: probable 4-coumarate--CoA ligase 3-like [Bombyx mori]
101742893	1127.66	523.41	-1.10668	Down	0	gi|512916446|ref|XP_004928642.1|/0/PREDICTED: kynurenine--oxoglutarate transaminase 3-like isoform X1 [Bombyx mori]
100529083	370.318	171.694	-1.10697	Down	9.18027e-05	gi|315633209|ref|NP_001186866.1|/7.474e-176/ganglioside-induced differentiation-associated-protein [Bombyx mori]
101746101	715.583	331.949	-1.10715	Down	2.28061e-05	gi|512906495|ref|XP_004926210.1|/0/PREDICTED: delta(24)-sterol reductase-like [Bombyx mori]
101746519	72.8792	33.5526	-1.1091	Down	2.39079e-07	gi|512899861|ref|XP_004924751.1|/4.67052e-169/PREDICTED: uncharacterized protein LOC101746519 [Bombyx mori]
101735633	525.182	242.465	-1.11365	Down	0.00055179	gi|512892034|ref|XP_004922830.1|/0/PREDICTED: malate synthase, glyoxysomal-like [Bombyx mori]
101739344	110.505	50.6054	-1.12008	Down	3.81577e-05	gi|512886369|ref|XP_004921745.1|/0/PREDICTED: organic cation transporter-like protein-like [Bombyx mori]
101745586	276.985	127.012	-1.12218	Down	4.20809e-10	gi|512930090|ref|XP_004931982.1|/0/PREDICTED: folliculin-interacting protein 2-like isoform X2 [Bombyx mori]
101736038	36.0125	16.3027	-1.12276	Down	0.0226682	gi|512899610|ref|XP_004924688.1|/0/PREDICTED: esterase FE4-like [Bombyx mori]
101744542	143.275	65.5559	-1.12283	Down	5.14477e-06	gi|512892767|ref|XP_004923013.1|/3.32892e-154/PREDICTED: circadian clock-controlled protein-like [Bombyx mori]
101746177	510.075	233.832	-1.12379	Down	0.000130299	gi|512894499|ref|XP_004923445.1|/1.36663e-84/PREDICTED: uncharacterized protein LOC101746177 [Bombyx mori]
101745141	66.7018	30.3588	-1.12449	Down	0.00703899	gi|512917337|ref|XP_004928863.1|/0/PREDICTED: alpha-tocopherol transfer protein-like [Bombyx mori]
101744265	4873.86	2229.9	-1.12793	Down	0.000312831	gi|114052589|ref|NP_001040482.1|/0/phosphate transport protein [Bombyx mori]
101741810	644.486	294.599	-1.12824	Down	2.37687e-06	gi|512909827|ref|XP_004927016.1|/0/PREDICTED: tensin-like [Bombyx mori]
101746966	102.958	46.8487	-1.12874	Down	0.0161839	gi|512936852|ref|XP_004933621.1|/0/PREDICTED: uncharacterized protein LOC101746966 [Bombyx mori]
100846980	75.3347	34.1952	-1.12961	Down	5.47887e-06	gi|356991242|ref|NP_001239350.1|/3.07478e-139/Bphl-like protein [Bombyx mori]
692684	271.158	123.337	-1.13377	Down	0	gi|112984522|ref|NP_001037197.1|/1.57166e-127/glutathione S-transferase epsilon 1 [Bombyx mori]
101738465	136.279	61.8653	-1.13386	Down	2.95455e-05	gi|568215085|ref|NP_001274763.1|/0/uncharacterized protein LOC101738465 [Bombyx mori]
778527	936.912	426.2	-1.13558	Down	6.6264e-11	gi|148298770|ref|NP_001091821.1|/1.56086e-39/ATPase inhibitor-like protein [Bombyx mori]
101747107	115.164	52.1555	-1.13626	Down	8.9018e-06	gi|357610426|gb|EHJ66973.1|/0/hypothetical protein KGM_12289 [Danaus plexippus]
101738703	516.286	234.095	-1.13961	Down	0.00067207	gi|512905259|ref|XP_004925899.1|/0/PREDICTED: putative inorganic phosphate cotransporter-like [Bombyx mori]
101738295	137.484	62.152	-1.1399	Down	6.58852e-07	gi|512897114|ref|XP_004924074.1|/0/PREDICTED: transcriptional regulator Kaiso-like [Bombyx mori]
101736329	6975.27	3164.28	-1.14026	Down	6.40121e-06	gi|512920851|ref|XP_004929736.1|/1.44709e-101/PREDICTED: chondroitin proteoglycan 2-like [Bombyx mori]
101738818	47.3765	21.2175	-1.14286	Down	9.77902e-05	gi|512930774|ref|XP_004932143.1|/6.12394e-69/PREDICTED: NADH dehydrogenase [ubiquinone] 1 alpha subcomplex subunit 6-like [Bombyx mori]
101735763	285.471	129.024	-1.14305	Down	0	gi|512931590|ref|XP_004932340.1|/5.44312e-77/PREDICTED: pheromone-binding protein-related protein 3-like [Bombyx mori]
101742360	4231.7	1915.21	-1.14356	Down	4.35261e-08	gi|512924399|ref|XP_004930585.1|/7.34797e-176/PREDICTED: renin receptor-like isoform X2 [Bombyx mori]
733129	158.618	71.5386	-1.14397	Down	2.35868e-09	gi|114052855|ref|NP_001040541.1|/8.57955e-116/isochorismatase domain containing protein [Bombyx mori]
101744992	26.2307	11.6278	-1.14448	Down	0.0198104	gi|512915515|ref|XP_004928408.1|/0/PREDICTED: apoptosis-stimulating of p53 protein 2-like [Bombyx mori]
101737795	237.175	106.941	-1.14593	Down	1.21885e-05	gi|512936118|ref|XP_004933441.1|/1.5598e-123/PREDICTED: lysM and putative peptidoglycan-binding domain-containing protein 3-like isoform X2 [Bombyx mori]
101738313	411.587	185.654	-1.14673	Down	0	-
100862760	599.323	270.369	-1.14713	Down	9.74624e-06	gi|379698894|ref|NP_001243918.1|/1.23592e-170/3-hydroxyacyl-CoA dehydrogenase [Bombyx mori]
101735387	661.31	297.655	-1.15053	Down	0.0063743	gi|512913815|ref|XP_004927985.1|/0/PREDICTED: proton-coupled amino acid transporter 4-like [Bombyx mori]
692374	125.926	56.4207	-1.15219	Down	8.01365e-07	gi|189181680|ref|NP_001121191.1|/0/integument esterase 2 precursor [Bombyx mori]
101743965	2298.19	1032.87	-1.1535	Down	1.26873e-05	gi|512894171|ref|XP_004923368.1|/0/PREDICTED: N-acetylneuraminate lyase-like isoform X2 [Bombyx mori]
101736985	7553.69	3394.14	-1.15403	Down	0.00465555	gi|512917790|ref|XP_004928974.1|/0/PREDICTED: malate dehydrogenase, mitochondrial-like [Bombyx mori]
101744099	842.285	378.048	-1.15483	Down	0	gi|512931483|ref|XP_004932314.1|/0/PREDICTED: sialic acid synthase-like [Bombyx mori]
692464	2331.91	1046.62	-1.15545	Down	0.00199246	gi|112982873|ref|NP_001036919.1|/1.05988e-130/aquaporin [Bombyx mori]
101740948	202.031	90.2329	-1.15902	Down	0.0269956	gi|512933360|ref|XP_004932772.1|/3.40878e-113/PREDICTED: 5-formyltetrahydrofolate cyclo-ligase-like isoform X1 [Bombyx mori]
101747082	2707.34	1211.88	-1.15934	Down	5.74628e-07	gi|512920820|ref|XP_004929728.1|/2.15326e-44/PREDICTED: uncharacterized protein LOC101747082 [Bombyx mori]
105841334	65.2658	28.9534	-1.16069	Down	0.00218509	gi|357602042|gb|EHJ63252.1|/2.41068e-43/hypothetical protein KGM_19396 [Danaus plexippus]
100313492	220.954	98.5812	-1.16085	Down	5.08482e-14	gi|296784921|dbj|BAJ08157.1|/0/UDP-glucosyltransferase [Bombyx mori]
101745849	700.162	312.896	-1.1609	Down	7.4141e-06	gi|512890573|ref|XP_004922536.1|/0/PREDICTED: ethanolaminephosphotransferase 1-like isoform X1 [Bombyx mori]
101744254	470.84	210.301	-1.16114	Down	3.45473e-05	gi|512894745|ref|XP_004923503.1|/0/PREDICTED: putative hexokinase HKDC1-like [Bombyx mori]
101747032	92.0711	40.9191	-1.16153	Down	2.38388e-10	gi|512904875|ref|XP_004925805.1|/0/PREDICTED: regulator of G-protein signaling loco-like [Bombyx mori]
101736055	344.79	153.858	-1.16187	Down	0	gi|512918914|ref|XP_004929248.1|/9.67559e-180/PREDICTED: clavesin-1-like isoform X1 [Bombyx mori]
101744286	96.2268	42.7354	-1.16292	Down	0.000837653	gi|512929104|ref|XP_004931742.1|/0/PREDICTED: solute carrier family 41 member 1-like [Bombyx mori]
751082	3783.41	1686.42	-1.16551	Down	1.16809e-05	gi|112982685|ref|NP_001037682.1|/0/cadherin-like membrane protein precursor [Bombyx mori]
101745941	1267.98	564.243	-1.16752	Down	7.1454e-13	gi|357626998|gb|EHJ76861.1|/0/hypothetical protein KGM_19505 [Danaus plexippus]
101742970	113.766	50.359	-1.16886	Down	1.16194e-05	gi|512899471|ref|XP_004924653.1|/0/PREDICTED: MFS-type transporter SLC18B1-like [Bombyx mori]
101745489	91.854	40.5798	-1.17003	Down	4.78741e-07	-
101737964	238.919	105.902	-1.17051	Down	0.0476462	gi|512927607|ref|XP_004931377.1|/1.26975e-132/PREDICTED: uncharacterized protein LOC101737964 [Bombyx mori]
101736659	76.1224	33.4995	-1.17381	Down	0.00154806	gi|512906569|ref|XP_004926229.1|/0/PREDICTED: glucose dehydrogenase [acceptor]-like [Bombyx mori]
101739037	917.062	405.867	-1.17515	Down	4.35895e-09	gi|512919007|ref|XP_004929270.1|/0/PREDICTED: mitochondrial sodium/hydrogen exchanger 9B2-like isoform X1 [Bombyx mori]
101746908	75.3509	33.0105	-1.18014	Down	0.000943902	gi|357606240|gb|EHJ64968.1|/0/AMP dependent coa ligase [Danaus plexippus]
100379185	800.319	352.843	-1.18056	Down	0	gi|289629214|ref|NP_001166191.1|/0/cactus [Bombyx mori]
101743256	390.6	171.682	-1.18392	Down	0.000187919	gi|512902642|ref|XP_004925425.1|/0/PREDICTED: electron transfer flavoprotein-ubiquinone oxidoreductase, mitochondrial-like [Bombyx mori]
101746715	265.902	116.74	-1.1846	Down	0.000356847	gi|512914891|ref|XP_004928254.1|/3.55715e-122/PREDICTED: cytochrome b561 domain-containing protein 1-like [Bombyx mori]
732968	458.351	201.366	-1.18489	Down	0.0127669	gi|114051842|ref|NP_001040431.1|/1.11745e-91/cyclic AMP-regulated protein [Bombyx mori]
101744618	378.14	165.978	-1.18581	Down	1.11022e-15	gi|512917325|ref|XP_004928860.1|/0/PREDICTED: estradiol 17-beta-dehydrogenase 12-like isoform X2 [Bombyx mori]
101742216	320.783	140.693	-1.18655	Down	3.22356e-05	gi|512914269|ref|XP_004928100.1|/0/PREDICTED: phosphatidylinositol 4-phosphate 3-kinase C2 domain-containing subunit alpha-like [Bombyx mori]
101737355	1470.09	645.531	-1.1868	Down	0.00177371	gi|512914147|ref|XP_004928069.1|/0/PREDICTED: uncharacterized protein LOC101737355 [Bombyx mori]
100862833	1459.04	634.652	-1.20043	Down	2.61469e-08	gi|379699020|ref|NP_001243983.1|/0/ATP-binding cassette transporter subfamily B [Bombyx mori]
101740202	141.034	61.0287	-1.20269	Down	0.0124353	gi|512925146|ref|XP_004930767.1|/2.53088e-153/PREDICTED: vacuolar protein sorting-associated protein 37A-like [Bombyx mori]
101739524	477.851	207.166	-1.20406	Down	4.53502e-10	gi|512886684|ref|XP_004921799.1|/0/PREDICTED: egl nine homolog 1-like [Bombyx mori]
101741439	110.165	47.4643	-1.20729	Down	0.00169906	gi|512915095|ref|XP_004928305.1|/0/PREDICTED: ankyrin-2-like [Bombyx mori]
105842881	157.381	67.8361	-1.20891	Down	3.00187e-08	gi|9049397|dbj|BAA99405.1|/1.06636e-37/cadherin-like membrane protein [Bombyx mori]
101737137	401.773	173.187	-1.212	Down	0	gi|512887979|ref|XP_004922012.1|/7.33681e-159/PREDICTED: enoyl-CoA hydratase domain-containing protein 2, mitochondrial-like [Bombyx mori]
101743425	21.5857	9.04463	-1.21603	Down	0.042448	gi|512933773|ref|XP_004932874.1|/0/PREDICTED: LOW QUALITY PROTEIN: calpain-C-like [Bombyx mori]
101746939	322.247	137.861	-1.22236	Down	7.5012e-10	gi|512905989|ref|XP_004926084.1|/0/PREDICTED: tyrosine-protein phosphatase 69D-like [Bombyx mori]
733056	2001.99	857.732	-1.22242	Down	3.82694e-12	gi|112983250|ref|NP_001037610.1|/1.12761e-128/putative alcohol dehydrogenase [Bombyx mori]
101740930	205.294	87.5715	-1.22507	Down	0.0109736	gi|512917069|ref|XP_004928796.1|/0/PREDICTED: uncharacterized protein LOC101740930 [Bombyx mori]
101746001	355.557	151.674	-1.22674	Down	0.00325992	gi|512907910|ref|XP_004926560.1|/0/PREDICTED: aminoacylase-1-like [Bombyx mori]
692889	34.4793	14.4696	-1.22811	Down	0.00125218	gi|114051966|ref|NP_001040198.1|/0/mitochondrial aldehyde dehydrogenase [Bombyx mori]
100141426	57.3893	24.2476	-1.22821	Down	0.041045	gi|290565764|ref|NP_001166873.1|/0/glycerol kinase-like protein [Bombyx mori]
101737155	1073.3	457.408	-1.22972	Down	0	gi|512908888|ref|XP_004926789.1|/0/PREDICTED: protein ERGIC-53-like [Bombyx mori]
101747129	100.522	42.5129	-1.2331	Down	6.32333e-10	gi|512916921|ref|XP_004928759.1|/0/PREDICTED: protein sickie-like [Bombyx mori]
692608	1944.34	825.976	-1.23467	Down	6.11516e-10	gi|112983096|ref|NP_001037054.1|/0/dihydrolipoamide dehydrogenase [Bombyx mori]
101744453	126.235	53.3568	-1.23563	Down	2.29119e-06	gi|512897776|ref|XP_004924236.1|/0/PREDICTED: peroxisomal leader peptide-processing protease-like [Bombyx mori]
101746353	68.3482	28.6457	-1.24202	Down	0.0020777	gi|512931018|ref|XP_004932204.1|/2.89036e-157/PREDICTED: uncharacterized protein LOC101746353 isoform X2 [Bombyx mori]
100174854	42.1819	17.5449	-1.24508	Down	0.0328041	gi|195963335|ref|NP_001124379.1|/8.79129e-60/diuretic hormone 31 precursor [Bombyx mori]
101737166	81.3382	34.0456	-1.24586	Down	0.0381732	gi|512927119|ref|XP_004931255.1|/0/PREDICTED: alkylglycerol monooxygenase-like [Bombyx mori]
732915	495.78	208.563	-1.24748	Down	0.00639073	gi|114051287|ref|NP_001040381.1|/0/fructose-1,6-bisphosphatase [Bombyx mori]
100101167	138.863	58.2332	-1.24753	Down	3.81366e-09	gi|151301225|ref|NP_001093093.1|/1.4235e-76/NTF2-like export factor 1 [Bombyx mori]
100174823	3486.25	1468.04	-1.24753	Down	0.0194126	gi|195963353|ref|NP_001124349.1|/2.37926e-178/3-hydroxyisobutyrate dehydrogenase [Bombyx mori]
101738385	255.902	107.338	-1.25005	Down	2.16539e-09	gi|357612385|gb|EHJ67955.1|/0/hypothetical protein KGM_11351 [Danaus plexippus]
101742698	3199.01	1344.47	-1.25032	Down	0	gi|512920693|ref|XP_004929696.1|/0/PREDICTED: polyubiquitin-A-like isoform X1 [Bombyx mori]
101744454	74.9715	31.1624	-1.2549	Down	1.20814e-05	gi|512898611|ref|XP_004924439.1|/0/PREDICTED: glyoxylate reductase/hydroxypyruvate reductase-like isoform X1 [Bombyx mori]
101736408	361.589	150.329	-1.2638	Down	0.000181963	gi|512913498|ref|XP_004927911.1|/0/PREDICTED: branched-chain-amino-acid aminotransferase, cytosolic-like [Bombyx mori]
101741085	274.069	113.835	-1.26439	Down	0.000107473	gi|512928479|ref|XP_004931588.1|/0/PREDICTED: LOW QUALITY PROTEIN: protein cueball-like [Bombyx mori]
101741217	26.3593	10.7145	-1.26501	Down	0.0459072	gi|512920236|ref|XP_004929582.1|/4.2589e-139/PREDICTED: ATP-binding cassette sub-family G member 4-like [Bombyx mori]
101740318	104.868	43.285	-1.2682	Down	0.000308038	gi|512907994|ref|XP_004926573.1|/4.2676e-66/PREDICTED: synaptic vesicle 2-related protein-like [Bombyx mori]
101743002	268.122	110.87	-1.27072	Down	8.58624e-12	gi|512936253|ref|XP_004933473.1|/0/PREDICTED: LOW QUALITY PROTEIN: cartilage oligomeric matrix protein-like [Bombyx mori]
101742584	972.944	402.51	-1.27242	Down	0.000116081	gi|512896649|ref|XP_004923962.1|/0/PREDICTED: S-adenosylmethionine decarboxylase proenzyme-like [Bombyx mori]
101737050	126.668	52.1743	-1.27262	Down	0.000239735	gi|512894586|ref|XP_004923466.1|/0/PREDICTED: serine protease easter-like [Bombyx mori]
105842015	120.234	49.491	-1.2732	Down	0.00158859	-
105842974	107.795	44.3124	-1.27425	Down	0.0188923	gi|357624439|gb|EHJ75221.1|/1.12079e-37/hypothetical protein KGM_13906 [Danaus plexippus]
101743453	49.3687	20.1541	-1.2744	Down	0.0266508	gi|512906721|ref|XP_004926265.1|/0/PREDICTED: solute carrier organic anion transporter family member 4A1-like [Bombyx mori]
100379433	100.75	41.3926	-1.27449	Down	0.0215804	gi|290563241|ref|NP_001166717.1|/1.00379e-105/cuticular protein RR-1 motif 34 precursor [Bombyx mori]
101737604	493.852	203.782	-1.27525	Down	0	gi|512931645|ref|XP_004932354.1|/0/PREDICTED: insulin-like growth factor-binding protein complex acid labile subunit-like [Bombyx mori]
101735759	586.31	241.768	-1.27652	Down	1.10578e-13	gi|512926760|ref|XP_004931166.1|/5.79208e-145/PREDICTED: peroxiredoxin-4-like [Bombyx mori]
692782	2448.23	1009.69	-1.27746	Down	1.60871e-13	gi|112983786|ref|NP_001037378.1|/0/sterol carrier protein x [Bombyx mori]
101736267	404.892	166.638	-1.27861	Down	0	-
100862802	42.2907	17.1758	-1.27868	Down	0.0315313	gi|379698966|ref|NP_001243955.1|/0/UDP-glycosyltransferase UGT33D2 precursor [Bombyx mori]
101744079	23.152	9.26768	-1.28161	Down	0.0390343	gi|512906194|ref|XP_004926135.1|/2.88918e-110/PREDICTED: uncharacterized protein LOC101744079 [Bombyx mori]
101743529	20.5507	8.19391	-1.28224	Down	0.0380104	gi|512894725|ref|XP_004923498.1|/0/PREDICTED: facilitated trehalose transporter Tret1-like [Bombyx mori]
101736678	439.535	180.331	-1.28328	Down	0.0379898	gi|512923354|ref|XP_004930334.1|/9.36836e-101/PREDICTED: lens fiber major intrinsic protein-like [Bombyx mori]
101742050	1162.87	477.273	-1.28403	Down	0	gi|512898231|ref|XP_004924349.1|/0/PREDICTED: inward rectifier potassium channel irk-1-like [Bombyx mori]
101736333	84.0825	34.2657	-1.28431	Down	4.14607e-06	gi|512926776|ref|XP_004931170.1|/7.04422e-59/PREDICTED: uncharacterized protein LOC101736333 [Bombyx mori]
101738817	296.58	121.498	-1.28445	Down	2.33147e-15	gi|512929292|ref|XP_004931785.1|/0/PREDICTED: fatty-acid amide hydrolase 2-B-like [Bombyx mori]
101738327	150.214	61.222	-1.28886	Down	1.35159e-12	gi|512890776|ref|XP_004922571.1|/8.0961e-159/PREDICTED: peroxisome biogenesis factor 10-like [Bombyx mori]
101742724	813.916	332.447	-1.29064	Down	0	gi|512898251|ref|XP_004924354.1|/0/PREDICTED: hydroxylysine kinase-like [Bombyx mori]
100144545	634.145	258.851	-1.29126	Down	0	gi|182509200|ref|NP_001116811.1|/0/muscle glycogen phosphorylase [Bombyx mori]
101743708	55.5397	22.4242	-1.29203	Down	0.00381743	gi|512935213|ref|XP_004933219.1|/0/PREDICTED: uncharacterized protein LOC101743708 [Bombyx mori]
101746890	1643.73	669.217	-1.29587	Down	2.67564e-14	gi|512897568|ref|XP_004924185.1|/0/PREDICTED: alanine aminotransferase 2-like [Bombyx mori]
101740097	923.166	374.931	-1.29897	Down	4.73551e-06	gi|512911435|ref|XP_004927411.1|/0/PREDICTED: frizzled-2-like [Bombyx mori]
101740533	2857.14	1155.12	-1.30621	Down	0	gi|512894420|ref|XP_004923426.1|/0/PREDICTED: uncharacterized protein LOC101740533 [Bombyx mori]
101739127	888.119	358.302	-1.30854	Down	1.11879e-07	gi|512910560|ref|XP_004927202.1|/0/PREDICTED: protein singed-like [Bombyx mori]
732987	2586.94	1043.64	-1.30926	Down	2.33108e-11	gi|114052036|ref|NP_001040448.1|/4.50648e-62/vacuolar ATP synthase subunit F [Bombyx mori]
101740601	1486.28	598.93	-1.31062	Down	0.000152484	gi|512921425|ref|XP_004929874.1|/0/PREDICTED: uncharacterized protein LOC101740601 [Bombyx mori]
100146104	1125.1	452.282	-1.31393	Down	1.94338e-09	gi|187281708|ref|NP_001119730.1|/3.45687e-141/triosephosphate isomerase [Bombyx mori]
101739468	265.453	106.479	-1.31438	Down	0.0143343	gi|512922900|ref|XP_004930229.1|/0/PREDICTED: myosin-IIIa-like [Bombyx mori]
101743287	58.8979	23.4091	-1.31523	Down	0.000475087	gi|512935373|ref|XP_004933259.1|/3.46443e-33/PREDICTED: cytochrome c oxidase subunit 7C, mitochondrial-like [Bombyx mori]
101742828	146.23	58.3823	-1.31823	Down	2.04761e-07	gi|512902630|ref|XP_004925422.1|/0/PREDICTED: histone deacetylase 11-like [Bombyx mori]
101737060	1033.44	414.092	-1.31852	Down	3.73035e-14	gi|512908319|ref|XP_004926652.1|/0/PREDICTED: lipoamide acyltransferase component of branched-chain alpha-keto acid dehydrogenase complex, mitochondrial-like [Bombyx mori]
101740120	224.172	89.5842	-1.3191	Down	0.00627891	gi|512939177|ref|XP_004934177.1|/2.92668e-65/PREDICTED: uncharacterized protein LOC101740120, partial [Bombyx mori]
105842669	125.263	49.8935	-1.32053	Down	1.73056e-09	gi|357611942|gb|EHJ67730.1|/6.69681e-12/hypothetical protein KGM_22600 [Danaus plexippus]
100533207	144.866	57.5456	-1.32542	Down	5.28491e-05	gi|325197114|ref|NP_001191410.1|/0/high temperature requirement protein A2 [Bombyx mori]
101746422	386.374	153.569	-1.32866	Down	9.00348e-05	gi|512905136|ref|XP_004925870.1|/7.21472e-87/PREDICTED: uncharacterized protein LOC101746422 [Bombyx mori]
105842421	136.719	54.0789	-1.33111	Down	1.17899e-10	-
101746574	1123.76	446.344	-1.33126	Down	0.00784224	gi|512914887|ref|XP_004928253.1|/1.11671e-124/PREDICTED: uncharacterized protein LOC101746574 [Bombyx mori]
101742516	9078.64	3605.76	-1.33207	Down	1.6155e-09	gi|512926607|ref|XP_004931128.1|/0/PREDICTED: V-type proton ATPase 116 kDa subunit a isoform 1-like isoform X1 [Bombyx mori]
101744514	1265.24	501.919	-1.33313	Down	3.58646e-06	gi|357623159|gb|EHJ74419.1|/0/ATP-binding cassette sub-family C member 4 [Danaus plexippus]
101743218	157.891	62.3451	-1.33453	Down	0.000296447	-
101738431	531.178	209.607	-1.3397	Down	0	gi|512896284|ref|XP_004923874.1|/0/PREDICTED: LOW QUALITY PROTEIN: transmembrane protein 63B-like [Bombyx mori]
692686	1289.53	509.138	-1.33997	Down	1.52486e-05	gi|112984538|ref|NP_001037201.1|/0/juvenile hormone epoxide hydrolase precursor [Bombyx mori]
101745055	122.354	47.9855	-1.3425	Down	0.00531325	gi|512934069|ref|XP_004932944.1|/1.36416e-96/PREDICTED: basic helix-loop-helix transcription factor scleraxis-like [Bombyx mori]
101738345	65.603	25.5885	-1.34351	Down	0.000664866	gi|512912545|ref|XP_004927682.1|/0/PREDICTED: tRNA-dihydrouridine(20) synthase [NAD(P)+]-like [Bombyx mori]
101739748	209.717	82.2846	-1.34514	Down	0	gi|512921169|ref|XP_004929814.1|/1.6634e-124/PREDICTED: peptidoglycan-recognition protein SC2-like [Bombyx mori]
101743819	48.8219	18.9445	-1.34583	Down	0.00661164	gi|357628324|gb|EHJ77700.1|/3.68544e-108/hypothetical protein KGM_16763 [Danaus plexippus]
101738635	126.033	49.284	-1.34692	Down	5.66214e-15	gi|512933889|ref|XP_004932903.1|/0/PREDICTED: mucolipin-3-like [Bombyx mori]
101740802	12172.3	4778.64	-1.34885	Down	1.88975e-07	gi|512928472|ref|XP_004931586.1|/1.14157e-77/PREDICTED: ABC transporter F family member 4-like [Bombyx mori]
101743585	361.766	141.507	-1.3515	Down	4.09672e-14	gi|512900351|ref|XP_004924870.1|/0/PREDICTED: carbohydrate-responsive element-binding protein-like [Bombyx mori]
101742777	103.197	40.142	-1.35275	Down	0.000661716	gi|512898810|ref|XP_004924488.1|/1.07275e-86/PREDICTED: uncharacterized protein LOC101742777 [Bombyx mori]
101743623	21.1097	7.9966	-1.35354	Down	0.0158517	gi|512890487|ref|XP_004922523.1|/0/PREDICTED: ethanolaminephosphotransferase 1-like [Bombyx mori]
101736115	3378.66	1318.64	-1.35711	Down	0	gi|512937832|ref|XP_004933861.1|/4.77442e-131/PREDICTED: 23 kDa integral membrane protein-like [Bombyx mori]
101741803	478.716	186.168	-1.36051	Down	7.30349e-12	gi|512902604|ref|XP_004925417.1|/0/PREDICTED: myosin light chain kinase, smooth muscle-like [Bombyx mori]
101746816	342.089	132.888	-1.36129	Down	0	gi|512929761|ref|XP_004931903.1|/0/PREDICTED: uncharacterized protein LOC101746816 isoform X1 [Bombyx mori]
101740507	40.9544	15.5816	-1.36974	Down	0.0041397	gi|512915725|ref|XP_004928459.1|/0/PREDICTED: UDP-glucuronic acid decarboxylase 1-like [Bombyx mori]
101736730	31.77	11.9845	-1.37474	Down	0.0257331	gi|433338963|dbj|BAM73837.1|/0/cytochrome P450 [Bombyx mori]
101744958	376.112	144.737	-1.37507	Down	0	gi|512927026|ref|XP_004931231.1|/0/PREDICTED: dentin sialophosphoprotein-like [Bombyx mori]
101735518	120.075	46.0177	-1.37534	Down	7.25454e-07	gi|512916586|ref|XP_004928676.1|/5.0037e-63/PREDICTED: putative sulfiredoxin-like [Bombyx mori]
101736816	135.702	51.9284	-1.37844	Down	2.11266e-05	gi|226235192|dbj|BAH47555.1|/9.10917e-37/aquaporin AQP-Gra2 [Grapholita molesta]
101737085	171.472	65.5079	-1.38235	Down	0	gi|512931094|ref|XP_004932223.1|/0/PREDICTED: prostaglandin reductase 1-like [Bombyx mori]
101735463	1194.61	455.985	-1.38864	Down	0.000695243	gi|512937290|ref|XP_004933731.1|/7.45386e-43/PREDICTED: V-type proton ATPase subunit e-like [Bombyx mori]
101745606	488.811	186.354	-1.38915	Down	1.30792e-09	gi|512898894|ref|XP_004924509.1|/0/PREDICTED: ETS-like protein pointed, isoform P2/D-like [Bombyx mori]
733140	26818.2	10228.6	-1.39057	Down	0.00227258	gi|512901183|ref|XP_004925073.1|/0/PREDICTED: uncharacterized family 31 glucosidase KIAA1161 [Bombyx mori]
101745953	420.286	159.769	-1.39296	Down	2.24712e-11	gi|512899240|ref|XP_004924594.1|/0/PREDICTED: luciferin 4-monooxygenase-like [Bombyx mori]
101739504	321.364	122.099	-1.39298	Down	1.77859e-07	gi|512913241|ref|XP_004927848.1|/0/PREDICTED: uncharacterized protein LOC101739504 [Bombyx mori]
101744881	4814.29	1828.3	-1.39661	Down	4.20236e-10	gi|512889065|ref|XP_004922190.1|/0/PREDICTED: multiple epidermal growth factor-like domains protein 10-like [Bombyx mori]
101741476	5343.37	2023.28	-1.40086	Down	4.84623e-12	gi|512891915|ref|XP_004922801.1|/3.19114e-126/PREDICTED: carboxypeptidase A2-like [Bombyx mori]
101736818	1649.17	616.989	-1.41779	Down	1.6319e-05	gi|512927984|ref|XP_004931470.1|/0/PREDICTED: purine nucleoside phosphorylase-like isoform X2 [Bombyx mori]
101746046	1501.35	558.932	-1.42481	Down	0	gi|357615793|gb|EHJ69833.1|/0/hypothetical protein KGM_03373 [Danaus plexippus]
101744336	1187.47	441.128	-1.42773	Down	3.83915e-13	gi|512928571|ref|XP_004931610.1|/0/PREDICTED: uncharacterized protein LOC101744336 [Bombyx mori]
101736970	235.721	87.2074	-1.43005	Down	1.35447e-13	gi|512903030|ref|XP_004925519.1|/0/PREDICTED: uridine phosphorylase 1-like isoform X4 [Bombyx mori]
105843010	213.958	79.0365	-1.43176	Down	0	gi|357624780|gb|EHJ75426.1|/0/hypothetical protein KGM_01741 [Danaus plexippus]
692574	2607.14	963.426	-1.43581	Down	0	gi|112983208|ref|NP_001037022.1|/1.20537e-45/acyl-CoA binding protein [Bombyx mori]
101738252	144.713	53.0343	-1.44076	Down	1.64727e-10	gi|512909736|ref|XP_004926994.1|/0/PREDICTED: 3-ketoacyl-CoA thiolase, mitochondrial-like [Bombyx mori]
101746635	615.973	226.271	-1.44307	Down	3.44429e-10	gi|512923641|ref|XP_004930401.1|/1.09039e-79/PREDICTED: fatty acid-binding protein, adipocyte-like [Bombyx mori]
100462671	148.849	54.3554	-1.44607	Down	0	gi|297139712|ref|NP_001171912.1|/0/flavin-dependent monooxygenase FMO2 precursor [Bombyx mori]
101742903	9014.87	3301.96	-1.44886	Down	6.06659e-12	gi|512926623|ref|XP_004931132.1|/0/PREDICTED: synaptic vesicle glycoprotein 2B-like isoform X2 [Bombyx mori]
100313494	36.1061	12.8926	-1.45516	Down	0.000124945	gi|223671006|tpd|FAA00454.1|/4.16064e-19/TPA: putative cuticle protein [Bombyx mori]
101738848	118.795	43.0185	-1.45623	Down	1.34949e-10	-
101738587	86.8695	31.3513	-1.45768	Down	0.014773	gi|512927623|ref|XP_004931381.1|/0/PREDICTED: tight junction protein ZO-1-like [Bombyx mori]
105842190	2765.11	1005.6	-1.45888	Down	0.00750285	gi|114051295|ref|NP_001040350.1|/6.17393e-97/trypsin-like protease [Bombyx mori]
101736534	195.599	70.6742	-1.46301	Down	0	gi|512914123|ref|XP_004928063.1|/0/PREDICTED: putative mediator of RNA polymerase II transcription subunit 26-like [Bombyx mori]
693036	74.9025	26.8791	-1.46375	Down	2.43583e-13	gi|112984316|ref|NP_001037474.1|/0/hepatocyte nuclear factor 4 isoform a [Bombyx mori]
100037426	7671.35	2775.66	-1.4665	Down	0	gi|148298800|ref|NP_001091831.1|/0/enolase [Bombyx mori]
101743905	89.4101	32.0119	-1.46938	Down	1.03729e-05	gi|512937477|ref|XP_004933776.1|/0/PREDICTED: pantothenate kinase 4-like [Bombyx mori]
101737697	7768.59	2805.12	-1.46945	Down	2.97361e-11	gi|512927599|ref|XP_004931375.1|/0/PREDICTED: uncharacterized protein LOC101737697 [Bombyx mori]
101746660	175.969	63.1238	-1.47274	Down	0.00518501	gi|512905981|ref|XP_004926082.1|/0/PREDICTED: solute carrier family 41 member 1-like [Bombyx mori]
101746298	147.123	52.6199	-1.47574	Down	2.7215e-07	gi|512915543|ref|XP_004928415.1|/0/PREDICTED: muscle M-line assembly protein unc-89-like [Bombyx mori]
101742057	3909.04	1404.85	-1.47612	Down	0.0113972	gi|512908739|ref|XP_004926755.1|/0/PREDICTED: uncharacterized protein LOC101742057 [Bombyx mori]
101736886	119.328	42.518	-1.47937	Down	0.00109591	gi|512906043|ref|XP_004926098.1|/0/PREDICTED: facilitated trehalose transporter Tret1-like [Bombyx mori]
101741825	1183.36	422.199	-1.48594	Down	1.06766e-06	gi|512922231|ref|XP_004930070.1|/0/PREDICTED: lipoyltransferase 1, mitochondrial-like isoform X4 [Bombyx mori]
101745252	257.359	91.554	-1.48669	Down	0.0113459	gi|512924744|ref|XP_004930670.1|/0/PREDICTED: proton-coupled folate transporter-like [Bombyx mori]
101746503	136.817	48.5293	-1.48704	Down	0.000609642	gi|512885760|ref|XP_004921649.1|/1.21942e-130/PREDICTED: retinol dehydrogenase 12-like [Bombyx mori]
101741200	995.257	354.024	-1.49008	Down	2.60668e-06	gi|512896614|ref|XP_004923953.1|/0/PREDICTED: bone morphogenetic protein receptor type-1B-like isoform X1 [Bombyx mori]
101743690	101.674	35.874	-1.49173	Down	2.14932e-05	gi|512917634|ref|XP_004928935.1|/2.13131e-145/PREDICTED: D(4) dopamine receptor-like [Bombyx mori]
692770	949.653	336.537	-1.49543	Down	0.0382243	gi|112983574|ref|NP_001037354.1|/0/carboxylesterase precursor [Bombyx mori]
101740214	87.8163	30.8625	-1.49559	Down	0.0274173	gi|512937928|ref|XP_004933883.1|/1.58968e-33/PREDICTED: histone H1-like [Bombyx mori]
101741607	50.2746	17.5469	-1.49576	Down	3.33997e-07	gi|298204325|gb|ADI61811.1|/4.87593e-69/endonuclease-reverse transcriptase [Bombyx mori]
101736151	628.66	222.495	-1.49669	Down	4.44973e-05	gi|512921949|ref|XP_004929999.1|/0/PREDICTED: peptide transporter family 1-like [Bombyx mori]
105842143	52.7265	18.3975	-1.4972	Down	0.000623349	-
101739194	264.016	93.112	-1.49924	Down	5.71321e-13	gi|512928948|ref|XP_004931705.1|/0/PREDICTED: sedoheptulokinase-like isoform X1 [Bombyx mori]
101741072	98.3344	34.5035	-1.49927	Down	0	gi|512917073|ref|XP_004928797.1|/1.89002e-148/PREDICTED: uncharacterized protein LOC101741072 [Bombyx mori]
101746108	1205.11	425.465	-1.5011	Down	2.93234e-06	gi|512913085|ref|XP_004927811.1|/5.65171e-174/PREDICTED: NADH-cytochrome b5 reductase 2-like isoform X2 [Bombyx mori]
101743027	95.3794	33.4001	-1.50175	Down	0.0445989	-
101746062	1912.52	674.032	-1.50398	Down	0	gi|512921226|ref|XP_004929826.1|/0/PREDICTED: nucleobindin-2-like isoform X1 [Bombyx mori]
101743821	167.375	58.6929	-1.50493	Down	3.83404e-12	gi|512900099|ref|XP_004924809.1|/0/PREDICTED: probable serine/threonine-protein kinase DDB_G0267686-like [Bombyx mori]
101739510	480.218	168.92	-1.50495	Down	0	gi|512924307|ref|XP_004930564.1|/0/PREDICTED: testin-like [Bombyx mori]
101737646	4637.64	1633.41	-1.50525	Down	0	gi|512921334|ref|XP_004929851.1|/0/PREDICTED: probable citrate synthase 1, mitochondrial-like [Bombyx mori]
101740359	215.508	75.6026	-1.50588	Down	3.09641e-13	gi|512897162|ref|XP_004924086.1|/2.94178e-109/PREDICTED: protein preli-like [Bombyx mori]
101736436	152772	53788.7	-1.506	Down	0.0206539	gi|512901059|ref|XP_004925042.1|/1.2503e-126/PREDICTED: complement factor D-like isoform X1 [Bombyx mori]
101744138	2296.84	808.204	-1.50636	Down	8.02928e-06	gi|512921032|ref|XP_004929782.1|/0/PREDICTED: lysosomal alpha-glucosidase-like [Bombyx mori]
101738851	1405.01	493.968	-1.50727	Down	2.66454e-15	gi|512911975|ref|XP_004927543.1|/0/PREDICTED: Bloom syndrome protein homolog, partial [Bombyx mori]
100190958	268.882	94.2698	-1.50781	Down	0	gi|209571446|ref|NP_001129356.1|/0/isovaleryl coenzyme A dehydrogenase [Bombyx mori]
101741000	449.993	157.851	-1.50877	Down	0	gi|512901749|ref|XP_004925211.1|/2.63619e-113/PREDICTED: max-like protein X-like isoform X2 [Bombyx mori]
692646	700.55	245.412	-1.51162	Down	0	gi|112982946|ref|NP_001037094.1|/1.51397e-132/slowmo [Bombyx mori]
100533206	85.5732	29.6828	-1.51388	Down	0.0148635	gi|325197112|ref|NP_001191409.1|/1.0472e-121/buffy [Bombyx mori]
101745599	2879.45	1007.54	-1.51455	Down	0	gi|87248109|gb|ABD36107.1|/9.19081e-167/enoyl-CoA hydratase precursor 1 [Bombyx mori]
101742985	22.1382	7.43415	-1.52043	Down	0.014617	gi|512917273|ref|XP_004928847.1|/0/PREDICTED: adenosine deaminase AGSA-like isoform X1 [Bombyx mori]
100188955	447.935	155.251	-1.52606	Down	0	gi|201025390|ref|NP_001128361.1|/0/groucho [Bombyx mori]
692829	680.43	235.606	-1.52833	Down	1.43774e-13	gi|114051027|ref|NP_001040139.1|/8.17328e-169/NIPSNAP protein [Bombyx mori]
101744370	35.2911	11.929	-1.5309	Down	3.15675e-05	gi|357624912|gb|EHJ75508.1|/0/hypothetical protein KGM_17167 [Danaus plexippus]
101744503	252.724	87.1215	-1.53177	Down	1.24329e-08	gi|357623995|gb|EHJ74923.1|/0/putative Y71H2B.5 [Danaus plexippus]
101745240	733.407	252.701	-1.53556	Down	0	gi|512914496|ref|XP_004928156.1|/1.43395e-93/PREDICTED: uncharacterized protein LOC101745240 [Bombyx mori]
693027	650.455	224.085	-1.53557	Down	0.0113399	gi|112984260|ref|NP_001037458.1|/0/trehalase precursor [Bombyx mori]
101746897	381.043	130.719	-1.54034	Down	4.44089e-15	gi|512902712|ref|XP_004925441.1|/3.19497e-175/PREDICTED: zinc transporter ZIP3-like [Bombyx mori]
101738442	193.495	66.1554	-1.54216	Down	0	gi|512909191|ref|XP_004926861.1|/0/PREDICTED: catenin delta-2-like [Bombyx mori]
101743642	592.883	203.007	-1.54419	Down	1.89831e-11	gi|512909614|ref|XP_004926964.1|/2.17843e-109/PREDICTED: uncharacterized protein LOC101743642 [Bombyx mori]
101737145	79.2293	26.7804	-1.54954	Down	0.0493905	gi|512896247|ref|XP_004923866.1|/0/PREDICTED: myrosinase 1-like [Bombyx mori]
101739891	5448.41	1848.74	-1.55907	Down	0	gi|512930260|ref|XP_004932022.1|/0/PREDICTED: uncharacterized protein LOC101739891 [Bombyx mori]
101746161	210.841	70.974	-1.56496	Down	0.0231576	gi|512930418|ref|XP_004932063.1|/0/PREDICTED: aminoacylase-1-like [Bombyx mori]
105841933	13.2214	4.16595	-1.56975	Down	0.0352562	gi|307207439|gb|EFN85154.1|/3.39313e-56/hypothetical protein EAI_01238 [Harpegnathos saltator]
100302034	301.87	100.374	-1.5844	Down	0.00017311	gi|239835734|ref|NP_001155190.1|/3.75628e-119/tau-like protein [Bombyx mori]
101738565	21.3629	6.8162	-1.58801	Down	0.000535247	gi|512900197|ref|XP_004924833.1|/4.72204e-108/PREDICTED: mpv17-like protein-like [Bombyx mori]
100862828	461.741	153.254	-1.58843	Down	4.59977e-12	gi|379699010|ref|NP_001243978.1|/0/UDP-glucosyltransferase precursor [Bombyx mori]
101746838	36.8375	11.914	-1.59379	Down	5.55836e-05	gi|512897849|ref|XP_004924253.1|/0/PREDICTED: bile salt-activated lipase-like isoform X1 [Bombyx mori]
101743790	235.779	77.7144	-1.5958	Down	0.000655354	-
733112	323.386	106.112	-1.60371	Down	0	gi|114053251|ref|NP_001040524.1|/1.59344e-75/peroxisomal membrane protein PMP22 [Bombyx mori]
101739239	1062.99	348.224	-1.60883	Down	0.0347327	gi|512936157|ref|XP_004933450.1|/0/PREDICTED: esterase FE4-like [Bombyx mori]
101735903	88.5738	28.683	-1.61206	Down	2.26913e-07	gi|512885939|ref|XP_004921679.1|/7.04078e-70/PREDICTED: esterase FE4-like [Bombyx mori]
101737871	555.432	180.964	-1.61558	Down	0	gi|512921338|ref|XP_004929852.1|/0/PREDICTED: UPF0420 protein C16orf58-like [Bombyx mori]
101743755	2831.34	923.002	-1.61662	Down	5.27968e-08	gi|512934875|ref|XP_004933138.1|/0/PREDICTED: d-3-phosphoglycerate dehydrogenase-like [Bombyx mori]
101737278	48366.5	15763.5	-1.61739	Down	0.0425998	gi|512939598|ref|XP_004934280.1|/4.01891e-139/PREDICTED: trypsin, alkaline A-like [Bombyx mori]
101745483	2102.75	683.346	-1.62097	Down	0	gi|512917686|ref|XP_004928948.1|/4.48108e-107/PREDICTED: uncharacterized protein LOC101745483 [Bombyx mori]
101745847	2089.42	676.945	-1.62537	Down	0	gi|512885211|ref|XP_004921557.1|/3.09003e-171/PREDICTED: ester hydrolase C11orf54 homolog [Bombyx mori]
101738505	2292.98	741.125	-1.62887	Down	0.000131289	gi|357609574|gb|EHJ66520.1|/9.92284e-173/hypothetical protein KGM_07675 [Danaus plexippus]
101741415	2125.86	685.898	-1.63137	Down	0	gi|512885544|ref|XP_004921612.1|/0/PREDICTED: juvenile hormone esterase-like [Bombyx mori]
101736929	24.6303	7.64522	-1.63333	Down	0.0225496	gi|512909151|ref|XP_004926851.1|/1.78938e-131/PREDICTED: uncharacterized protein LOC101736929 [Bombyx mori]
101744836	362.379	116.441	-1.63426	Down	0	gi|512904821|ref|XP_004925791.1|/0/PREDICTED: UTP--glucose-1-phosphate uridylyltransferase-like isoform X3 [Bombyx mori]
105841848	416.995	133.732	-1.63751	Down	0.000199179	-
101745610	131.379	41.8224	-1.64125	Down	7.78014e-09	gi|512902156|ref|XP_004925306.1|/1.254e-174/PREDICTED: putative carbonic anhydrase 5-like [Bombyx mori]
692585	341.676	109.077	-1.64338	Down	0.0057235	gi|112983168|ref|NP_001037033.1|/0/leucine-rich repeat G protein-coupled receptor precursor [Bombyx mori]
101747228	742.95	237.5	-1.64355	Down	8.56448e-08	gi|512930664|ref|XP_004932115.1|/0/PREDICTED: glutaryl-CoA dehydrogenase, mitochondrial-like [Bombyx mori]
101737676	124.312	39.4072	-1.64666	Down	3.28161e-06	gi|512899311|ref|XP_004924612.1|/0/PREDICTED: esterase FE4-like [Bombyx mori]
101735394	216.579	68.591	-1.65259	Down	4.701e-10	gi|512923994|ref|XP_004930489.1|/0/PREDICTED: protein outspread-like [Bombyx mori]
101739414	1139.9	361.731	-1.65473	Down	0	gi|512917510|ref|XP_004928904.1|/0/PREDICTED: uncharacterized protein LOC101739414 [Bombyx mori]
101739283	190.972	60.1481	-1.65967	Down	1.44773e-13	gi|512928059|ref|XP_004931489.1|/3.22524e-160/PREDICTED: dehydrogenase/reductase SDR family member 4-like isoform X1 [Bombyx mori]
101745048	5452.27	1723.95	-1.66089	Down	0	gi|512923946|ref|XP_004930477.1|/2.60261e-115/PREDICTED: uncharacterized protein LOC101745048 [Bombyx mori]
101740845	4655.84	1471.83	-1.66114	Down	1.67888e-07	gi|512885517|ref|XP_004921608.1|/0/PREDICTED: esterase FE4-like [Bombyx mori]
101742941	203.158	63.9221	-1.66153	Down	6.79156e-05	gi|512914289|ref|XP_004928105.1|/0/PREDICTED: cytochrome P450 CYP12A2-like [Bombyx mori]
100852387	232.676	73.1878	-1.6628	Down	0.000477722	gi|358031578|ref|NP_001239600.1|/0/luciferin 4-monooxygenase [Bombyx mori]
101735354	219.355	68.8393	-1.66574	Down	0	gi|512934137|ref|XP_004932961.1|/0/PREDICTED: selenium-binding protein 1-like isoform X2 [Bombyx mori]
101740114	1538.89	482.993	-1.67093	Down	3.01981e-14	gi|512931200|ref|XP_004932241.1|/0/PREDICTED: inositol hexakisphosphate kinase 2-like isoform X1 [Bombyx mori]
101744461	275.331	86.0668	-1.67265	Down	1.09357e-13	gi|512902952|ref|XP_004925500.1|/0/PREDICTED: LOW QUALITY PROTEIN: liver carboxylesterase-like [Bombyx mori]
101745801	1267.23	396.481	-1.67527	Down	0	gi|512892238|ref|XP_004922882.1|/2.98861e-162/PREDICTED: carbonic anhydrase 2-like [Bombyx mori]
101737657	208.385	64.9255	-1.67578	Down	0	gi|512932503|ref|XP_004932561.1|/0/PREDICTED: multiple inositol polyphosphate phosphatase 1-like [Bombyx mori]
101741370	600.642	187.563	-1.67684	Down	0.0118726	gi|512885156|ref|XP_004921548.1|/1.35204e-61/PREDICTED: esterase CM06B1-like, partial [Bombyx mori]
101741126	16.7789	4.94315	-1.67855	Down	0.0358314	gi|512933713|ref|XP_004932859.1|/0/PREDICTED: probable 3',5'-cyclic phosphodiesterase pde-5-like [Bombyx mori]
692874	271.492	84.4008	-1.68049	Down	0	gi|114051806|ref|NP_001040184.1|/0/dermal papilla derived protein 13 [Bombyx mori]
101736345	41.7025	12.7021	-1.68153	Down	0.000752559	gi|512938345|ref|XP_004933984.1|/1.50346e-106/PREDICTED: bile salt-activated lipase-like, partial [Bombyx mori]
101735752	1100.29	340.499	-1.69088	Down	0.0433645	gi|512918382|ref|XP_004929120.1|/0/PREDICTED: uncharacterized protein LOC101735752 [Bombyx mori]
692964	1344.1	415.823	-1.69156	Down	2.72912e-05	gi|114052677|ref|NP_001040269.1|/0/phosphoserine aminotransferase 1 [Bombyx mori]
101737199	37.0091	11.1389	-1.69394	Down	0.00881252	gi|512908323|ref|XP_004926653.1|/0/PREDICTED: membrane-bound alkaline phosphatase-like [Bombyx mori]
105841792	25.7443	7.63984	-1.69703	Down	0.0295103	gi|512888304|ref|XP_004922065.1|/7.7183e-47/PREDICTED: uncharacterized protein LOC101745645 [Bombyx mori]
101745104	161.762	49.5755	-1.69746	Down	1.0727e-12	gi|512925795|ref|XP_004930926.1|/3.05087e-136/PREDICTED: probable alpha-aspartyl dipeptidase-like [Bombyx mori]
101735587	357.516	109.851	-1.69852	Down	6.74364e-05	gi|2055276|dbj|BAA19776.1|/4.44749e-109/Pol protein [Bombyx mori]
101736851	25.8297	7.61146	-1.7068	Down	0.00982912	gi|512917786|ref|XP_004928973.1|/3.74152e-154/PREDICTED: retinol dehydrogenase 11-like [Bombyx mori]
692527	103.574	31.2952	-1.71281	Down	0.00157243	gi|112982697|ref|NP_001037683.1|/1.26299e-97/gloverin 2 precursor [Bombyx mori]
101739814	488.484	148.707	-1.71292	Down	0	gi|512896322|ref|XP_004923883.1|/6.00363e-180/PREDICTED: epidermal retinol dehydrogenase 2-like [Bombyx mori]
101746186	59.1195	17.6043	-1.72312	Down	0.0120798	gi|512902425|ref|XP_004925373.1|/0/PREDICTED: putative inorganic phosphate cotransporter-like [Bombyx mori]
101740989	1435.63	434.408	-1.72356	Down	0	gi|512885523|ref|XP_004921609.1|/0/PREDICTED: esterase FE4-like [Bombyx mori]
101736042	465.289	140.503	-1.72442	Down	0.000153079	gi|357609269|gb|EHJ66376.1|/2.77957e-152/hypothetical protein KGM_06443 [Danaus plexippus]
100141437	180.539	54.2982	-1.72531	Down	0.000126526	gi|168823421|ref|NP_001108344.1|/0/facilitated trehalose transporter Tret1 [Bombyx mori]
101742205	201.397	60.5854	-1.7258	Down	0	gi|512906142|ref|XP_004926122.1|/0/PREDICTED: uncharacterized protein LOC101742205 [Bombyx mori]
100141444	234.052	70.2397	-1.73025	Down	6.12435e-10	gi|169234686|ref|NP_001108464.1|/2.8366e-130/glutathione S-transferase epsilon 5 [Bombyx mori]
101742093	155.294	46.3609	-1.7346	Down	0	gi|512899447|ref|XP_004924647.1|/8.70681e-110/PREDICTED: GTP:AMP phosphotransferase AK3, mitochondrial-like [Bombyx mori]
100500755	1094.13	327.221	-1.74011	Down	0.00276224	gi|306518650|ref|NP_001182387.1|/0/UDP-glucosyltransferase precursor [Bombyx mori]
101739045	13.4464	3.71059	-1.74371	Down	0.0297415	gi|512925618|ref|XP_004930883.1|/0/PREDICTED: intraflagellar transport protein 80 homolog [Bombyx mori]
101743674	74.1156	21.7515	-1.74858	Down	0.0190226	gi|512901559|ref|XP_004925164.1|/9.43863e-128/PREDICTED: programmed cell death protein 4-like [Bombyx mori]
101746892	807.648	239.98	-1.74898	Down	0	gi|512899580|ref|XP_004924681.1|/0/PREDICTED: methylcrotonoyl-CoA carboxylase subunit alpha, mitochondrial-like [Bombyx mori]
100861566	142992	42351	-1.75546	Down	3.10862e-15	gi|375151601|ref|NP_001243511.1|/2.36656e-111/putative membrane protein precursor [Bombyx mori]
101743079	541.819	159.84	-1.75842	Down	0	gi|512913699|ref|XP_004927959.1|/2.20508e-176/PREDICTED: uncharacterized protein LOC101743079 [Bombyx mori]
105841993	28.8654	8.21902	-1.75957	Down	0.00451961	gi|512909179|ref|XP_004926858.1|/8.63531e-78/PREDICTED: uncharacterized protein LOC101737909 [Bombyx mori]
101745990	406.791	118.523	-1.77539	Down	0	gi|512892811|ref|XP_004923024.1|/0/PREDICTED: protein hunchback-like [Bombyx mori]
101740293	45100	13108.2	-1.78262	Down	2.5957e-13	gi|512917885|ref|XP_004928997.1|/2.32392e-160/PREDICTED: chymotrypsin BI-like [Bombyx mori]
101740111	598.766	173.378	-1.78551	Down	0.0162854	gi|512926004|ref|XP_004930976.1|/0/PREDICTED: zinc transporter ZIP10-like [Bombyx mori]
692595	916.003	264.688	-1.78938	Down	0	gi|112983128|ref|NP_001037042.1|/0/nuclear hormone receptor E75 isoform C [Bombyx mori]
101747023	151.3	43.4082	-1.79114	Down	9.67126e-07	gi|512897572|ref|XP_004924186.1|/0/PREDICTED: LOW QUALITY PROTEIN: alanine aminotransferase 2-like [Bombyx mori]
101746131	998.619	288.129	-1.79167	Down	3.33067e-16	gi|512889113|ref|XP_004922199.1|/7.9567e-73/PREDICTED: multiple coagulation factor deficiency protein 2 homolog isoform X2 [Bombyx mori]
100307015	467.135	134.145	-1.79672	Down	6.14668e-09	gi|261245109|ref|NP_001159624.1|/0/G protein alpha subunit 73B-like protein [Bombyx mori]
101747218	102.078	28.947	-1.80284	Down	1.28088e-06	gi|512920824|ref|XP_004929729.1|/0/PREDICTED: organic cation transporter protein-like [Bombyx mori]
100862818	42.9575	11.9761	-1.80588	Down	2.22941e-05	gi|379698994|ref|NP_001243969.1|/0/UDP-glycosyltransferase UGT42A2 precursor [Bombyx mori]
101745499	4561.97	1300.69	-1.81004	Down	1.02141e-14	gi|512935985|ref|XP_004933409.1|/0/PREDICTED: peroxisomal multifunctional enzyme type 2-like [Bombyx mori]
692412	153.409	43.394	-1.81153	Down	9.03696e-06	gi|112983652|ref|NP_001036870.1|/0/receptor type guanylyl cyclase [Bombyx mori]
692631	237.481	67.2832	-1.81285	Down	2.21456e-05	gi|112983028|ref|NP_001037077.1|/1.23741e-118/glutathione S-transferase sigma 1 [Bombyx mori]
101744356	2277.79	647.365	-1.8143	Down	4.44089e-16	gi|512896449|ref|XP_004923914.1|/0/PREDICTED: uncharacterized protein LOC101744356, partial [Bombyx mori]
101743564	167.791	47.3032	-1.8172	Down	0	gi|512933437|ref|XP_004932791.1|/4.08565e-62/PREDICTED: macrophage migration inhibitory factor-like [Bombyx mori]
100141441	107.774	30.2634	-1.81762	Down	0	gi|169234680|ref|NP_001108461.1|/4.52256e-135/glutathione S-transferase omega 4 [Bombyx mori]
101737732	10530.6	2974.14	-1.82389	Down	0.00899968	gi|512917813|ref|XP_004928979.1|/5.22079e-153/PREDICTED: collagenase-like [Bombyx mori]
101745917	15.015	3.92795	-1.82443	Down	0.0211266	gi|357621562|gb|EHJ73354.1|/7.06596e-94/hypothetical protein KGM_15928 [Danaus plexippus]
101744198	211.687	58.7616	-1.84132	Down	5.87198e-06	gi|512937485|ref|XP_004933778.1|/0/PREDICTED: solute carrier family 41 member 1-like [Bombyx mori]
101745858	106.325	29.3482	-1.84183	Down	5.76141e-05	gi|512897002|ref|XP_004924046.1|/0/PREDICTED: arylsulfatase B-like [Bombyx mori]
101744848	639.665	177.556	-1.8465	Down	3.55271e-15	gi|512913049|ref|XP_004927805.1|/0/PREDICTED: monocarboxylate transporter 9-like [Bombyx mori]
101737459	525.024	144.82	-1.855	Down	2.39642e-12	gi|512929837|ref|XP_004931921.1|/0/PREDICTED: succinyl-CoA:3-ketoacid coenzyme A transferase 1, mitochondrial-like [Bombyx mori]
101744920	225.355	61.8597	-1.85781	Down	5.65913e-06	gi|512888277|ref|XP_004922060.1|/0/PREDICTED: transmembrane channel-like protein 3-like [Bombyx mori]
692844	639.511	176.004	-1.85878	Down	0	gi|114050771|ref|NP_001040154.1|/2.56412e-131/short-chain dehydrogenease/reductase [Bombyx mori]
101739883	845.445	232.399	-1.86116	Down	0	gi|357609698|gb|EHJ66585.1|/0/hypothetical protein KGM_02455 [Danaus plexippus]
101745314	136.658	37.1463	-1.86709	Down	3.47306e-10	gi|512885187|ref|XP_004921553.1|/8.49878e-130/PREDICTED: protein rhomboid-like [Bombyx mori]
101745392	82.3708	22.1946	-1.87156	Down	3.44147e-12	gi|512923602|ref|XP_004930392.1|/0/PREDICTED: FGGY carbohydrate kinase domain-containing protein-like isoform X1 [Bombyx mori]
101743359	37.9456	10.0526	-1.87177	Down	0.00269327	gi|512909296|ref|XP_004926886.1|/3.41157e-116/PREDICTED: dehydrogenase/reductase SDR family member 11-like isoform X1 [Bombyx mori]
105842367	16.4986	4.18659	-1.87362	Down	0.027427	gi|357620483|gb|EHJ72652.1|/3.44023e-127/hypothetical protein KGM_06460 [Danaus plexippus]
101740368	1493.09	405.797	-1.87835	Down	0	gi|357616718|gb|EHJ70360.1|/0/ATP-binding cassette sub-family A member 7 [Danaus plexippus]
101746778	323.436	87.4305	-1.88206	Down	6.32721e-11	gi|512929171|ref|XP_004931758.1|/9.95021e-87/PREDICTED: uncharacterized protein LOC101746778 [Bombyx mori]
101741764	391.804	105.188	-1.89282	Down	1.66032e-06	gi|512903456|ref|XP_004925624.1|/0/PREDICTED: collagen and calcium-binding EGF domain-containing protein 1-like [Bombyx mori]
101742616	98.4512	26.171	-1.89405	Down	2.66497e-05	gi|512939991|ref|XP_004934367.1|/0/PREDICTED: cystathionine beta-synthase-like isoform X2 [Bombyx mori]
101738880	316850	85158.1	-1.89558	Down	6.66024e-05	gi|512902782|ref|XP_004925459.1|/9.22759e-120/PREDICTED: uncharacterized protein LOC101738880 isoform X1 [Bombyx mori]
101735588	78707.9	21147.6	-1.89599	Down	0	gi|512892855|ref|XP_004923035.1|/3.22167e-106/PREDICTED: uncharacterized protein LOC101735588 [Bombyx mori]
105842996	54.4746	14.318	-1.89611	Down	0.000553568	gi|270014673|gb|EFA11121.1|/0/hypothetical protein TcasGA2_TC004721 [Tribolium castaneum]
101737052	26.1686	6.70657	-1.89743	Down	0.00583982	gi|512897631|ref|XP_004924200.1|/0/PREDICTED: juvenile hormone esterase-like [Bombyx mori]
101746224	1056.41	280.399	-1.91198	Down	0	gi|512885748|ref|XP_004921647.1|/1.39105e-157/PREDICTED: 15-hydroxyprostaglandin dehydrogenase [NAD(+)]-like [Bombyx mori]
101735616	2927.13	770.41	-1.92519	Down	0.000121017	gi|512923667|ref|XP_004930408.1|/0/PREDICTED: putative aldehyde dehydrogenase family 7 member A1 homolog [Bombyx mori]
100862820	49.8047	12.781	-1.92661	Down	0.000543239	gi|379698998|ref|NP_001243971.1|/0/UDP-glycosyltransferase UGT44A1 [Bombyx mori]
101742223	9387.56	2465.51	-1.92867	Down	0.0183792	gi|512920169|ref|XP_004929565.1|/0/PREDICTED: lactase-phlorizin hydrolase-like [Bombyx mori]
101743146	70.6901	18.1641	-1.93518	Down	0.0012371	gi|512936257|ref|XP_004933474.1|/0/PREDICTED: diuretic hormone receptor-like [Bombyx mori]
100529205	268.877	69.9066	-1.93684	Down	1.5701e-10	gi|512929587|ref|XP_004931858.1|/0/PREDICTED: putative inorganic phosphate cotransporter [Bombyx mori]
101736201	679.155	176.662	-1.94013	Down	0	gi|512926772|ref|XP_004931169.1|/7.21348e-151/PREDICTED: uncharacterized protein LOC101736201 [Bombyx mori]
101735608	83.5787	21.3612	-1.94659	Down	1.33747e-10	gi|512912184|ref|XP_004927594.1|/1.39904e-154/PREDICTED: mitochondrial uncoupling protein 4-like isoform X1 [Bombyx mori]
101740352	8335.37	2155.48	-1.95102	Down	5.1469e-05	gi|512889579|ref|XP_004922317.1|/1.02135e-137/PREDICTED: uncharacterized protein LOC101740352 [Bombyx mori]
101740386	2351.75	607.25	-1.95261	Down	0	gi|512932587|ref|XP_004932582.1|/0/PREDICTED: short-chain specific acyl-CoA dehydrogenase, mitochondrial-like isoform X1 [Bombyx mori]
101745313	93.4411	23.7463	-1.9569	Down	0.000498092	gi|512939777|ref|XP_004934324.1|/5.97531e-11/PREDICTED: mucin-2-like, partial [Bombyx mori]
101736437	51.7301	13.0023	-1.95691	Down	0.000570174	gi|357603976|gb|EHJ63987.1|/0/hypothetical protein KGM_07300 [Danaus plexippus]
733033	1749.51	449.146	-1.96066	Down	0	gi|357620107|gb|EHJ72414.1|/6.27197e-158/ecto-nucleotidase [Danaus plexippus]
101742796	204.992	52.3231	-1.96118	Down	0.00409982	gi|512918414|ref|XP_004929128.1|/9.74447e-169/PREDICTED: carbonyl reductase [NADPH] 3-like [Bombyx mori]
101737125	32.208	7.91345	-1.9673	Down	0.0204411	gi|357610457|gb|EHJ66990.1|/4.16933e-151/hypothetical protein KGM_08169 [Danaus plexippus]
101744723	498.183	125.305	-1.9875	Down	0.0137182	gi|512930962|ref|XP_004932190.1|/3.69017e-101/PREDICTED: superoxide dismutase [Cu-Zn]-like [Bombyx mori]
101745642	591.296	147.69	-1.99813	Down	2.6702e-08	gi|512886414|ref|XP_004921752.1|/0/PREDICTED: organic cation transporter protein-like [Bombyx mori]
101742094	521.269	130.104	-1.99876	Down	1.87423e-09	gi|512899761|ref|XP_004924726.1|/1.32876e-170/PREDICTED: spermidine synthase-like isoform X1 [Bombyx mori]
101736908	133.847	33.1422	-1.99974	Down	7.13454e-05	gi|512937855|ref|XP_004933866.1|/0/PREDICTED: adenylate cyclase type 2-like, partial [Bombyx mori]
733025	2913.23	726.361	-2.00321	Down	0.00355214	gi|112983008|ref|NP_001037592.1|/0/sorbitol dehydrogenase [Bombyx mori]
101745593	33.7979	8.08875	-2.00593	Down	8.79479e-07	gi|512936537|ref|XP_004933542.1|/0/PREDICTED: la-related protein 6-like [Bombyx mori]
100307011	2435.58	605.687	-2.00684	Down	8.20515e-07	gi|261245101|ref|NP_001159620.1|/0/juvenile hormone epoxide hydrolase-like protein 4 [Bombyx mori]
101739590	90.5433	22.0483	-2.01671	Down	0.000196904	gi|512905537|ref|XP_004925969.1|/7.86768e-103/PREDICTED: transmembrane protease serine 9-like [Bombyx mori]
101746747	1539.61	380.018	-2.01718	Down	0	gi|512898127|ref|XP_004924323.1|/0/PREDICTED: glycogen debranching enzyme-like [Bombyx mori]
100529206	194.984	47.5744	-2.0252	Down	1.56565e-05	gi|320202937|ref|NP_001188510.1|/0/sorbitol dehydrogenase-2b [Bombyx mori]
101747176	525.06	128.12	-2.0313	Down	0	gi|512911603|ref|XP_004927453.1|/0/PREDICTED: homogentisate 1,2-dioxygenase-like [Bombyx mori]
101736675	87.2125	20.9991	-2.03185	Down	0	gi|512920019|ref|XP_004929527.1|/7.20676e-43/PREDICTED: LYR motif-containing protein 5-like [Bombyx mori]
101736010	3993.33	972.936	-2.03669	Down	4.80382e-12	gi|512915932|ref|XP_004928508.1|/0/PREDICTED: cytosolic non-specific dipeptidase-like [Bombyx mori]
692627	11638.7	2824.76	-2.04256	Down	3.46083e-06	gi|112983036|ref|NP_001037073.1|/0/glucosidase precursor [Bombyx mori]
101739041	505.283	122.26	-2.04327	Down	1.86207e-12	gi|512922131|ref|XP_004930045.1|/0/PREDICTED: trans-1,2-dihydrobenzene-1,2-diol dehydrogenase-like isoform X1 [Bombyx mori]
101737248	5583.57	1348.89	-2.04906	Down	1.72085e-14	gi|512905475|ref|XP_004925953.1|/4.69509e-154/PREDICTED: chymotrypsin-1-like [Bombyx mori]
692380	20988.7	5064.68	-2.05097	Down	0.00194022	gi|4760786|dbj|BAA77401.1|/9.58371e-163/30kP protease A (43k peptide) precursor [Bombyx mori]
100431171	124.148	29.5965	-2.05258	Down	0	gi|296080742|ref|NP_001171667.1|/0/orthodenticle [Bombyx mori]
101736367	1001.3	237.906	-2.07141	Down	0	gi|512918574|ref|XP_004929167.1|/1.18626e-107/PREDICTED: adenylate kinase isoenzyme 1-like isoform X1 [Bombyx mori]
101737113	5361.44	1269.67	-2.07779	Down	2.22045e-16	gi|512914963|ref|XP_004928272.1|/0/PREDICTED: probable methylmalonate-semialdehyde dehydrogenase [acylating], mitochondrial-like [Bombyx mori]
100862708	195.084	45.7346	-2.08231	Down	3.19792e-06	gi|379699044|ref|NP_001243996.1|/0/ecdysone oxidase [Bombyx mori]
101740126	1052.17	246.075	-2.09425	Down	0	gi|512894912|ref|XP_004923545.1|/0/PREDICTED: probable 2-oxoglutarate dehydrogenase E1 component DHKTD1 homolog, mitochondrial-like isoform X2 [Bombyx mori]
100126869	46.9279	10.6365	-2.09699	Down	4.21113e-09	gi|162462783|ref|NP_001104822.1|/0/alpha-esterase 45 [Bombyx mori]
101744557	3499.37	817.107	-2.09791	Down	0	gi|512911229|ref|XP_004927361.1|/1.35411e-146/PREDICTED: phosphoserine phosphatase-like isoform X1 [Bombyx mori]
101740285	114640	26592.9	-2.10798	Down	0.000715309	gi|512912574|ref|XP_004927691.1|/6.02293e-124/PREDICTED: collagenase-like [Bombyx mori]
732884	2187.53	507.005	-2.10828	Down	2.27374e-13	gi|114051295|ref|NP_001040350.1|/5.03069e-112/trypsin-like protease [Bombyx mori]
101744754	892.625	204.988	-2.12016	Down	3.78825e-05	gi|512909065|ref|XP_004926831.1|/0/PREDICTED: peroxisomal sarcosine oxidase-like [Bombyx mori]
732992	153.445	34.9169	-2.12198	Down	0	gi|114052090|ref|NP_001040453.1|/3.91335e-125/glutathione S-transferae zeta 2 [Bombyx mori]
101744242	372.704	84.8337	-2.12964	Down	2.62552e-09	gi|512931848|ref|XP_004932401.1|/0/PREDICTED: probable peroxisomal acyl-coenzyme A oxidase 1-like [Bombyx mori]
101745861	16.5882	3.4468	-2.13295	Down	0.0158992	gi|512899845|ref|XP_004924747.1|/0/PREDICTED: solute carrier family 46 member 3-like [Bombyx mori]
101744621	4995.46	1136.75	-2.13527	Down	1.5701e-06	gi|512926455|ref|XP_004931090.1|/0/PREDICTED: uncharacterized protein LOC101744621 [Bombyx mori]
101746642	898.3	203.74	-2.13809	Down	0	gi|512934113|ref|XP_004932955.1|/0/PREDICTED: thyroglobulin-like isoform X1 [Bombyx mori]
101741358	74.8526	16.6459	-2.14009	Down	4.4198e-13	gi|512919818|ref|XP_004929477.1|/0/PREDICTED: ATP-binding cassette sub-family G member 1-like isoform X1 [Bombyx mori]
101740499	34.444	7.46339	-2.14285	Down	0.0210345	gi|453056295|gb|AGG20205.1|/1.74787e-160/carboxylesterase ae17 [Bombyx mori]
101738654	875.161	196.421	-2.15313	Down	0.0426983	gi|512898449|ref|XP_004924403.1|/2.3141e-40/PREDICTED: fungal protease inhibitor F-like [Bombyx mori]
101738146	750.621	168.318	-2.15402	Down	7.62123e-10	gi|512933018|ref|XP_004932687.1|/0/PREDICTED: monocarboxylate transporter 12-like [Bombyx mori]
101742979	81.2826	17.8597	-2.15927	Down	2.48357e-13	gi|357628006|gb|EHJ77489.1|/2.93552e-87/programmed cell death 4a [Danaus plexippus]
101746561	206.641	45.9114	-2.15965	Down	3.27946e-10	gi|512905140|ref|XP_004925871.1|/1.653e-174/PREDICTED: uncharacterized protein LOC101746561 [Bombyx mori]
105842618	103.678	22.8429	-2.16116	Down	0	gi|357630109|gb|EHJ78467.1|/1.74912e-110/putative Juvenile hormone-inducible protein [Danaus plexippus]
101737915	68.9873	14.9714	-2.17193	Down	2.52923e-06	gi|512915630|ref|XP_004928436.1|/2.443e-116/PREDICTED: dopamine N-acetyltransferase-like [Bombyx mori]
101746979	473.362	104.506	-2.1747	Down	3.55271e-15	gi|512898375|ref|XP_004924384.1|/0/PREDICTED: endoplasmic reticulum metallopeptidase 1-like [Bombyx mori]
101735402	805.342	177.956	-2.17534	Down	6.20222e-06	gi|512910922|ref|XP_004927290.1|/0/PREDICTED: uncharacterized protein LOC101742687 [Bombyx mori]
101740143	685423	149200	-2.19974	Down	5.18341e-12	gi|512912568|ref|XP_004927690.1|/5.26781e-130/PREDICTED: collagenase-like [Bombyx mori]
732851	2507.93	544.808	-2.20178	Down	0	gi|112982725|ref|NP_001037560.1|/4.40164e-104/peptidoglycan recognition protein S2 precursor [Bombyx mori]
101742978	30.1073	6.14373	-2.21507	Down	0.00657163	gi|512911778|ref|XP_004927495.1|/0/PREDICTED: organic cation transporter protein-like [Bombyx mori]
101744870	20.1879	3.97765	-2.22474	Down	0.0130376	gi|512933212|ref|XP_004932735.1|/0/PREDICTED: glutamate receptor ionotropic, kainate 2-like [Bombyx mori]
101737376	172.382	36.4965	-2.22635	Down	0	gi|512931102|ref|XP_004932225.1|/0/PREDICTED: prostaglandin reductase 1-like [Bombyx mori]
101739301	516.335	109.381	-2.23444	Down	0.000751452	gi|512902265|ref|XP_004925333.1|/8.97806e-43/PREDICTED: uncharacterized protein LOC101739301 [Bombyx mori]
101735656	222.43	46.5822	-2.24493	Down	5.44055e-10	gi|512918085|ref|XP_004929045.1|/0/PREDICTED: LOW QUALITY PROTEIN: adenosine deaminase CECR1-like [Bombyx mori]
101746607	363.674	76.3631	-2.24524	Down	3.11939e-12	gi|512897841|ref|XP_004924251.1|/0/PREDICTED: juvenile hormone esterase-like isoform X1 [Bombyx mori]
101741197	173.588	36.213	-2.2475	Down	0.00011247	gi|512891911|ref|XP_004922800.1|/2.30589e-175/PREDICTED: clavesin-1-like [Bombyx mori]
101740201	3339.84	702.05	-2.24943	Down	0	gi|512924330|ref|XP_004930569.1|/2.67249e-142/PREDICTED: protein CREG1-like isoform X1 [Bombyx mori]
101737042	32.9114	6.53625	-2.25818	Down	0.0119937	gi|512937928|ref|XP_004933883.1|/9.9996e-34/PREDICTED: histone H1-like [Bombyx mori]
100174816	345.035	71.3898	-2.26602	Down	5.2901e-12	gi|195963341|ref|NP_001124343.1|/0/putative amino acid transporter [Bombyx mori]
692357	498012	103354	-2.26858	Down	7.3261e-05	gi|112984052|ref|NP_001036826.1|/7.34423e-135/serine protease precursor [Bombyx mori]
101741741	165.7	33.7809	-2.27964	Down	0	gi|357612976|gb|EHJ68256.1|/1.03041e-81/hypothetical protein KGM_02959 [Danaus plexippus]
101742836	471.502	96.1846	-2.28822	Down	0	gi|512901561|ref|XP_004925165.1|/0/PREDICTED: major facilitator superfamily domain-containing protein 6-like [Bombyx mori]
101742596	25.7187	4.90501	-2.29228	Down	1.45919e-05	gi|357623126|gb|EHJ74402.1|/0/adenylate cyclase [Danaus plexippus]
101746728	657.239	133.815	-2.29246	Down	1.34244e-06	gi|512926732|ref|XP_004931159.1|/0/PREDICTED: protein LMBR1L-like [Bombyx mori]
101743589	1577.83	319.807	-2.30111	Down	0	gi|512901813|ref|XP_004925227.1|/0/PREDICTED: alanine--glyoxylate aminotransferase 2-like [Bombyx mori]
101743571	120.002	23.9943	-2.30164	Down	8.32667e-14	gi|512936822|ref|XP_004933613.1|/0/PREDICTED: vacuolar fusion protein MON1 homolog A-like [Bombyx mori]
105841514	445.399	89.4191	-2.31086	Down	3.63934e-08	-
101738495	10346.5	2067.56	-2.3229	Down	3.89009e-07	gi|512922116|ref|XP_004930041.1|/1.71046e-114/PREDICTED: trypsin, alkaline A-like [Bombyx mori]
101740390	42.8968	8.21647	-2.32452	Down	0.000187198	gi|512936963|ref|XP_004933648.1|/1.02047e-30/PREDICTED: chorion class A protein Ld3/Ld29-like [Bombyx mori]
101742473	19.8594	3.55747	-2.34597	Down	0.0133238	gi|512938972|ref|XP_004934131.1|/3.57794e-27/PREDICTED: alpha-tocopherol transfer protein-like, partial [Bombyx mori]
101736089	113.56	21.905	-2.35131	Down	0	gi|512898965|ref|XP_004924527.1|/1.58761e-75/PREDICTED: lipopolysaccharide-induced tumor necrosis factor-alpha factor homolog [Bombyx mori]
101745945	982.594	191.892	-2.35368	Down	0.000611226	gi|512894230|ref|XP_004923381.1|/0/PREDICTED: zinc carboxypeptidase A 1-like [Bombyx mori]
101746115	232.424	45.0258	-2.35678	Down	3.59746e-12	gi|512920793|ref|XP_004929721.1|/0/PREDICTED: very-long-chain (3R)-3-hydroxyacyl-[acyl-carrier protein] dehydratase-like [Bombyx mori]
100529213	262.197	50.761	-2.35896	Down	0	gi|321400071|ref|NP_001189457.1|/0/ribosomal protein S6 kinase, 90 kDa [Bombyx mori]
733139	2725.59	529.709	-2.36235	Down	0	gi|112983006|ref|NP_001037672.1|/0/acyl-coenzyme A dehydrogenase [Bombyx mori]
101742687	883.839	171.376	-2.36368	Down	0.000152408	gi|512910922|ref|XP_004927290.1|/0/PREDICTED: uncharacterized protein LOC101742687 [Bombyx mori]
101742191	48.9279	9.10268	-2.37182	Down	0.0212971	gi|512893865|ref|XP_004923287.1|/0/PREDICTED: transient receptor potential channel pyrexia-like [Bombyx mori]
101738619	76.6422	14.4438	-2.37311	Down	0	gi|512918641|ref|XP_004929183.1|/2.08317e-130/PREDICTED: androgen-induced gene 1 protein-like [Bombyx mori]
101745132	33.9014	6.14994	-2.38265	Down	0.0395758	gi|512905946|ref|XP_004926073.1|/7.18203e-52/PREDICTED: facilitated trehalose transporter Tret1-like [Bombyx mori]
101744377	1210.23	230.546	-2.38996	Down	4.21885e-15	gi|512919576|ref|XP_004929417.1|/0/PREDICTED: neutral ceramidase-like [Bombyx mori]
101741579	1586.55	301.494	-2.39401	Down	4.17497e-07	gi|512915099|ref|XP_004928306.1|/0/PREDICTED: xaa-Pro dipeptidase-like isoform X1 [Bombyx mori]
100526775	241.565	45.2057	-2.40663	Down	0	gi|312261191|ref|NP_001185957.1|/0/phosphotriesterase-like protein [Bombyx mori]
105841275	244.655	45.6306	-2.41157	Down	0	gi|553115170|gb|AGY56062.1|/2.79007e-45/short-chain dehydrogenase, partial [Antheraea yamamai]
100174826	347.789	64.9449	-2.41311	Down	0	gi|195963359|ref|NP_001124352.1|/0/alpha-esterase 41 precursor [Bombyx mori]
100126160	180.122	33.4578	-2.41344	Down	6.3362e-06	gi|146289950|gb|ABQ18318.1|/0/cytochrome P450 CYP9A19 [Bombyx mori]
101745174	366.977	68.4909	-2.41429	Down	0	gi|512892787|ref|XP_004923018.1|/0/PREDICTED: zinc finger protein 16-like [Bombyx mori]
732969	67.5679	12.3206	-2.41455	Down	8.80858e-08	gi|114051844|ref|NP_001040432.1|/2.36199e-129/L-xylulose reductase [Bombyx mori]
101743847	946.842	176.786	-2.41824	Down	3.91392e-09	gi|512921165|ref|XP_004929813.1|/0/PREDICTED: peptidoglycan-recognition protein 2-like [Bombyx mori]
101735691	994.95	184.94	-2.42481	Down	0	gi|512899603|ref|XP_004924686.1|/0/PREDICTED: multidrug resistance protein 1A-like isoform X1 [Bombyx mori]
101741096	1546.16	285.24	-2.43665	Down	2.26485e-14	gi|512892458|ref|XP_004922936.1|/0/PREDICTED: c-5 sterol desaturase erg32-like [Bombyx mori]
101741871	548.107	100.059	-2.4485	Down	0	gi|512911768|ref|XP_004927493.1|/0/PREDICTED: organic cation transporter protein-like [Bombyx mori]
101746888	390.215	71.0768	-2.44964	Down	0	gi|512894256|ref|XP_004923386.1|/1.81428e-135/PREDICTED: uncharacterized protein LOC101746888 [Bombyx mori]
100328604	93.2237	16.6658	-2.45341	Down	3.72535e-05	gi|283945476|ref|NP_001164650.1|/0/scavenger receptor class B member 3 [Bombyx mori]
101744250	8443.36	1537.13	-2.45724	Down	0.000492837	gi|512892530|ref|XP_004922954.1|/0/PREDICTED: uncharacterized protein LOC101744250 [Bombyx mori]
101736822	776.957	138.588	-2.48332	Down	0	gi|512931086|ref|XP_004932221.1|/0/PREDICTED: transmembrane protein 120 homolog [Bombyx mori]
101743815	24.1444	3.94624	-2.48827	Down	1.20138e-05	gi|512893390|ref|XP_004923169.1|/2.97282e-50/PREDICTED: uncharacterized protein LOC101743815 [Bombyx mori]
101742632	39.174	6.59239	-2.49491	Down	0.000144533	gi|512897445|ref|XP_004924154.1|/0/PREDICTED: uncharacterized protein LOC101742632 [Bombyx mori]
101738031	4299.82	754.82	-2.50939	Down	8.98209e-06	gi|512892102|ref|XP_004922847.1|/5.75263e-145/PREDICTED: collagenase-like [Bombyx mori]
100125606	32.5283	5.35209	-2.51012	Down	0.0101802	gi|157412314|ref|NP_001098698.1|/0/adenosine deaminase related growth factor precursor [Bombyx mori]
101742019	571.514	99.7525	-2.51319	Down	1.88312e-05	gi|512909005|ref|XP_004926816.1|/0/PREDICTED: acyl-CoA synthetase family member 2, mitochondrial-like [Bombyx mori]
101745215	241.926	41.9847	-2.51437	Down	0.0159137	gi|512891963|ref|XP_004922813.1|/0/PREDICTED: carboxypeptidase A1-like [Bombyx mori]
100307008	31.1793	5.08571	-2.51783	Down	0.0146051	gi|261245095|ref|NP_001159617.1|/0/juvenile hormone epoxide hydrolase-like protein 1 [Bombyx mori]
101737618	485.769	83.849	-2.52824	Down	0.000222629	gi|512891824|ref|XP_004922778.1|/1.96787e-39/PREDICTED: glucose and ribitol dehydrogenase homolog [Bombyx mori]
733110	302.931	51.8943	-2.53539	Down	5.44564e-13	gi|114052048|ref|NP_001040522.1|/0/epidermal retinal dehydrogenase [Bombyx mori]
101744925	19.8403	2.99782	-2.56255	Down	0.0286153	gi|512892783|ref|XP_004923017.1|/2.49516e-143/PREDICTED: protein takeout-like isoform X2 [Bombyx mori]
100036580	477.274	80.0693	-2.56901	Down	2.85533e-09	gi|134254426|ref|NP_001077080.1|/0/cytochrome P450 6ae2 [Bombyx mori]
101744530	1264.14	212.376	-2.57102	Down	8.72124e-06	gi|512931856|ref|XP_004932403.1|/0/PREDICTED: probable peroxisomal acyl-coenzyme A oxidase 1-like [Bombyx mori]
101739571	134.053	22.1255	-2.57565	Down	3.58223e-08	gi|512891228|ref|XP_004922647.1|/5.83997e-72/PREDICTED: uncharacterized protein LOC101739571 [Bombyx mori]
101736231	24.3446	3.71833	-2.57706	Down	0.0121921	gi|512911331|ref|XP_004927385.1|/0/PREDICTED: facilitated trehalose transporter Tret1-like [Bombyx mori]
101745794	32.97	5.16181	-2.57757	Down	5.40273e-06	gi|512888685|ref|XP_004922126.1|/8.60142e-67/PREDICTED: N-acetyl-D-glucosamine kinase-like [Bombyx mori]
692945	253.97	41.8941	-2.58743	Down	3.43566e-11	gi|114052484|ref|NP_001040250.1|/1.81708e-50/kazal-type proteinase inhibitor precursor [Bombyx mori]
101742914	3276.23	539.171	-2.60225	Down	0	gi|512886493|ref|XP_004921766.1|/6.87185e-120/PREDICTED: uncharacterized protein LOC101742914 [Bombyx mori]
101738177	417.645	67.7699	-2.61585	Down	1.10828e-05	gi|512920061|ref|XP_004929538.1|/0/PREDICTED: bifunctional ATP-dependent dihydroxyacetone kinase/FAD-AMP lyase (cyclizing)-like [Bombyx mori]
101740303	23.1058	3.40165	-2.6175	Down	1.56888e-06	gi|512936737|ref|XP_004933591.1|/0/PREDICTED: ADAMTS-like protein 3-like [Bombyx mori]
101736497	11152.8	1816.09	-2.61821	Down	0.0020851	gi|512934737|ref|XP_004933105.1|/0/PREDICTED: myrosinase 1-like [Bombyx mori]
105841360	344.744	54.8075	-2.64351	Down	2.4161e-06	-
101738979	929.523	145.596	-2.6709	Down	2.12941e-13	gi|512909207|ref|XP_004926865.1|/0/PREDICTED: delta(24)-sterol reductase-like isoform X1 [Bombyx mori]
100145905	4758.02	744.232	-2.67583	Down	1.4766e-14	gi|187281652|ref|NP_001119721.1|/0/beta-fructofuranosidase precursor [Bombyx mori]
101741517	91.8176	13.9085	-2.68527	Down	6.69979e-08	gi|512896871|ref|XP_004924015.1|/0/PREDICTED: fatty-acid amide hydrolase 2-like isoform X1 [Bombyx mori]
101743856	421.67	65.0468	-2.68845	Down	4.10746e-08	gi|512932320|ref|XP_004932517.1|/0/PREDICTED: extracellular serine/threonine protein kinase FAM20C-like isoform X1 [Bombyx mori]
101745137	58.7107	8.63183	-2.70571	Down	0.0480705	gi|512913057|ref|XP_004927807.1|/0/PREDICTED: monocarboxylate transporter 7-like [Bombyx mori]
101738401	7382.14	1126.4	-2.71185	Down	0	gi|512917829|ref|XP_004928983.1|/1.37461e-154/PREDICTED: collagenase-like isoform X1 [Bombyx mori]
101745775	6553.4	989.202	-2.72737	Down	1.40368e-09	gi|512920430|ref|XP_004929630.1|/2.46056e-123/PREDICTED: pancreatic lipase-related protein 2-like [Bombyx mori]
100216500	44151.2	6649.71	-2.73101	Down	3.60062e-05	gi|512902257|ref|XP_004925331.1|/3.92997e-42/PREDICTED: uncharacterized protein LOC101739018 [Bombyx mori]
100144550	130.44	19.1722	-2.73879	Down	0	gi|182509206|ref|NP_001116814.1|/0/alpha-esterase 40 precursor [Bombyx mori]
101741099	792.677	118.072	-2.74255	Down	0	gi|512894432|ref|XP_004923429.1|/1.10036e-133/PREDICTED: uncharacterized protein LOC101741099 [Bombyx mori]
101736612	203.527	29.9909	-2.74496	Down	0	gi|512897373|ref|XP_004924136.1|/0/PREDICTED: F-box/LRR-repeat protein 4-like [Bombyx mori]
101740217	131.133	19.1696	-2.7466	Down	0	gi|512888098|ref|XP_004922032.1|/0/PREDICTED: TBC1 domain family member 16-like [Bombyx mori]
101743675	933.74	138.692	-2.7473	Down	0	gi|512902654|ref|XP_004925428.1|/0/PREDICTED: uncharacterized protein LOC101743675 [Bombyx mori]
101735307	1723.79	251.533	-2.77464	Down	0.0309312	gi|512891915|ref|XP_004922801.1|/0/PREDICTED: carboxypeptidase A2-like [Bombyx mori]
101745823	36.5204	4.93414	-2.78321	Down	0.00897358	gi|512913074|ref|XP_004927809.1|/0/PREDICTED: proton-coupled amino acid transporter 4-like [Bombyx mori]
101735502	43.4628	5.93244	-2.78553	Down	0.0371714	gi|512939606|ref|XP_004934282.1|/2.93353e-170/PREDICTED: retinol dehydrogenase 11-like [Bombyx mori]
101740142	83.8518	11.7317	-2.79246	Down	0.0101586	gi|512912287|ref|XP_004927618.1|/0/PREDICTED: sterol O-acyltransferase 2-like, partial [Bombyx mori]
693074	30097.8	4325.52	-2.79859	Down	8.92956e-05	gi|443417987|ref|NP_001037536.3|/0/membrane-bound alkaline phosphatase precursor [Bombyx mori]
101736973	46.8815	6.30926	-2.81076	Down	0.00553566	gi|659928131|ref|NP_001281213.1|/9.33494e-89/class A basic helix-loop-helix protein 15-like [Bombyx mori]
101742703	588.605	83.285	-2.81473	Down	0	gi|512929392|ref|XP_004931809.1|/5.45632e-133/PREDICTED: 3-oxoacyl-[acyl-carrier-protein] reductase, chloroplastic-like [Bombyx mori]
101746546	28.1186	3.61483	-2.81799	Down	0.00743721	gi|512935795|ref|XP_004933361.1|/0/PREDICTED: luciferin 4-monooxygenase-like [Bombyx mori]
105842252	9.8518	1.0023	-2.84008	Down	0.0465949	gi|641650196|ref|XP_008188519.1|/4.76481e-32/PREDICTED: piggyBac transposable element-derived protein 4-like [Acyrthosiphon pisum]
101739686	289.74	39.7701	-2.8515	Down	0	gi|512910576|ref|XP_004927206.1|/0/PREDICTED: glucose dehydrogenase [acceptor]-like [Bombyx mori]
105841850	48.3884	6.32132	-2.85342	Down	0.0396117	-
100379324	182.838	24.823	-2.85923	Down	0.00745084	gi|290560875|ref|NP_001166624.1|/0/alpha-amylase precursor [Bombyx mori]
101744519	264.81	36.0051	-2.86375	Down	1.10868e-06	gi|512919580|ref|XP_004929418.1|/0/PREDICTED: neutral ceramidase-like isoform X1 [Bombyx mori]
101742740	213.612	28.6083	-2.88169	Down	0	gi|512915788|ref|XP_004928475.1|/0/PREDICTED: multiple C2 and transmembrane domain-containing protein 1-like [Bombyx mori]
101737744	162.104	21.5897	-2.88364	Down	0	gi|512928378|ref|XP_004931563.1|/2.84013e-106/PREDICTED: mpv17-like protein-like isoform X1 [Bombyx mori]
100126178	119.71	15.5881	-2.90662	Down	3.12333e-09	gi|158186776|ref|NP_001103404.1|/0/cytochrome P450, family 9, subfamily a, polypeptide 19 [Bombyx mori]
101737626	20925.6	2773.29	-2.91541	Down	6.21492e-12	gi|512903042|ref|XP_004925522.1|/0/PREDICTED: lipase 1-like [Bombyx mori]
692370	7658.81	978.775	-2.96751	Down	0.00103119	gi|112983996|ref|NP_001036834.1|/0/aminopeptidase N precursor [Bombyx mori]
101739447	9878.48	1252.06	-2.97955	Down	1.87628e-14	gi|512902269|ref|XP_004925334.1|/2.63233e-53/PREDICTED: uncharacterized protein LOC101739447 [Bombyx mori]
100187555	1611.53	202.057	-2.99289	Down	0	gi|197209940|ref|NP_001127734.1|/0/neuropeptide receptor B3 precursor [Bombyx mori]
101736547	2624.97	326.361	-3.00608	Down	0.000226116	gi|512927972|ref|XP_004931467.1|/0/PREDICTED: gamma-glutamyl hydrolase A-like [Bombyx mori]
100187570	22.0998	2.35702	-3.01315	Down	2.79829e-11	gi|197209964|ref|NP_001127746.1|/0/neuropeptide receptor A30 [Bombyx mori]
101740853	3854.38	455.095	-3.08105	Down	0.000186914	gi|512894077|ref|XP_004923345.1|/0/PREDICTED: carboxypeptidase B-like [Bombyx mori]
692513	217200	25633.3	-3.08291	Down	0.000761863	gi|112983352|ref|NP_001036966.1|/4.83851e-157/lipase-1 [Bombyx mori]
101738281	1792.4	208.316	-3.10239	Down	0	gi|512935574|ref|XP_004933307.1|/0/PREDICTED: solute carrier family 28 member 3-like [Bombyx mori]
101736550	35768.9	4091.55	-3.12785	Down	6.8722e-09	gi|512931612|ref|XP_004932346.1|/0/PREDICTED: lipase member H-A-like [Bombyx mori]
105841415	11.4272	0.912032	-3.13931	Down	0.0250454	gi|512899932|ref|XP_004924768.1|/4.46989e-105/PREDICTED: solute carrier family 46 member 3-like [Bombyx mori]
101741138	316.684	35.4655	-3.14298	Down	1.28327e-10	gi|512891607|ref|XP_004922726.1|/9.53136e-106/PREDICTED: 3-hydroxybutyrate dehydrogenase type 2-like [Bombyx mori]
101742627	25.8964	2.51542	-3.15816	Down	0.00676081	gi|512893871|ref|XP_004923290.1|/6.4804e-126/PREDICTED: trypsin, alkaline A-like [Bombyx mori]
101736844	324.539	34.6758	-3.21037	Down	0	gi|512905202|ref|XP_004925885.1|/2.99418e-37/PREDICTED: uncharacterized protein LOC101736844 [Bombyx mori]
101745871	17.6165	1.48604	-3.23272	Down	1.28718e-07	gi|512915535|ref|XP_004928413.1|/0/PREDICTED: uncharacterized protein LOC101745871 [Bombyx mori]
100359389	26.8318	2.44836	-3.2417	Down	3.66318e-09	gi|289177022|ref|NP_001165929.1|/0/adipose triglyceride lipase brummer [Bombyx mori]
100415790	1236.72	126.523	-3.28461	Down	0	gi|295424204|ref|NP_001171331.1|/0/juvenile hormone epoxide hydrolase-like protein 5 [Bombyx mori]
101745066	2229.71	226.436	-3.2972	Down	0.0192815	gi|512891959|ref|XP_004922812.1|/0/PREDICTED: carboxypeptidase A4-like [Bombyx mori]
101739732	66280.7	6690.12	-3.3084	Down	0	gi|512905537|ref|XP_004925969.1|/0/PREDICTED: transmembrane protease serine 9-like [Bombyx mori]
101738914	93.7639	9.04858	-3.31232	Down	0.0139454	gi|512885945|ref|XP_004921680.1|/6.21146e-101/PREDICTED: esterase CM06B1-like [Bombyx mori]
101743783	3611.68	353.677	-3.35057	Down	0	gi|512907846|ref|XP_004926544.1|/0/PREDICTED: alpha-aminoadipic semialdehyde synthase, mitochondrial-like [Bombyx mori]
101746956	564.306	53.599	-3.38567	Down	0	gi|512927842|ref|XP_004931436.1|/0/PREDICTED: apyrase-like [Bombyx mori]
100233161	491.372	46.5763	-3.38704	Down	0.0323695	gi|218931214|ref|NP_001136399.1|/0/kynureninase [Bombyx mori]
101739923	24.9025	1.97881	-3.39234	Down	0.0012443	-
100862797	236.993	22.1056	-3.39694	Down	0	gi|379698960|ref|NP_001243952.1|/0/antennal esterase precursor [Bombyx mori]
101741338	33.3036	2.72596	-3.41631	Down	0.000214629	gi|512891757|ref|XP_004922762.1|/2.17962e-68/PREDICTED: alpha-tocopherol transfer protein-like [Bombyx mori]
693015	163.602	14.7979	-3.42882	Down	0.0094724	gi|112984208|ref|NP_001037448.1|/9.45799e-77/lysozyme precursor [Bombyx mori]
101744890	3485.81	311.434	-3.48266	Down	4.9162e-05	gi|512901857|ref|XP_004925235.1|/0/PREDICTED: sphingomyelin phosphodiesterase-like [Bombyx mori]
101736114	2440.24	216.412	-3.49253	Down	0.00273058	gi|512936070|ref|XP_004933429.1|/0/PREDICTED: alpha-amylase 4N-like [Bombyx mori]
101736660	50.719	4.07567	-3.50368	Down	0	gi|512907682|ref|XP_004926503.1|/4.20042e-58/PREDICTED: uncharacterized protein LOC101736660 [Bombyx mori]
101738300	12.6307	0.71529	-3.50668	Down	5.39852e-05	gi|512900807|ref|XP_004924981.1|/4.62658e-66/PREDICTED: uncharacterized protein LOC101738300 [Bombyx mori]
100862845	161.196	13.4287	-3.54339	Down	0	gi|379699042|ref|NP_001243995.1|/0/UDP-glycosyltransferase UGT33D5 precursor [Bombyx mori]
100126548	56.1883	4.30593	-3.57839	Down	7.28717e-09	gi|160358387|ref|NP_001104004.1|/0/cytochrome P450 CYP6AE9 [Bombyx mori]
101740435	90.681	7.13456	-3.58957	Down	0.00407835	gi|512901999|ref|XP_004925267.1|/1.03941e-68/PREDICTED: synaptic vesicle glycoprotein 2A-like [Bombyx mori]
100144572	1213.99	99.8132	-3.59863	Down	0.00376353	gi|290563443|ref|NP_001166806.1|/0/alpha-esterase 19 isoform 2 precursor [Bombyx mori]
101746829	599.789	48.8504	-3.60629	Down	0	gi|512891757|ref|XP_004922762.1|/6.33254e-152/PREDICTED: alpha-tocopherol transfer protein-like [Bombyx mori]
780857	82.0336	6.2654	-3.62169	Down	0	gi|119226189|ref|NP_001073134.1|/0/cytochrome P450 CYP4M9 [Bombyx mori]
101745415	28.73	1.91147	-3.63615	Down	0.00223476	gi|512893128|ref|XP_004923104.1|/0/PREDICTED: solute carrier family 22 member 3-like [Bombyx mori]
101737859	5833.68	466.454	-3.64336	Down	4.63885e-05	gi|512903049|ref|XP_004925523.1|/0/PREDICTED: lipase 1-like [Bombyx mori]
101743572	15.4603	0.801955	-3.68464	Down	0.00685983	gi|512937026|ref|XP_004933664.1|/3.3446e-116/PREDICTED: uncharacterized protein LOC101743572, partial [Bombyx mori]
101744593	34.7506	2.231	-3.72266	Down	0.0105781	gi|512940017|ref|XP_004934379.1|/0/PREDICTED: proton-coupled amino acid transporter 1-like isoform X1 [Bombyx mori]
732967	11349.2	854.343	-3.73095	Down	0	gi|114051802|ref|NP_001040430.1|/1.89717e-170/chymotrypsin-like serine protease precursor [Bombyx mori]
101737805	595.913	44.4041	-3.73335	Down	0.000622261	gi|512891160|ref|XP_004922636.1|/4.96477e-137/PREDICTED: fibrohexamerin-like [Bombyx mori]
101738834	74.5828	5.14938	-3.74796	Down	0	gi|160358391|ref|NP_001104006.1|/0/cytochrome P450 CYP6AE7 [Bombyx mori]
100126560	45.3597	2.95274	-3.75712	Down	0	gi|160333455|ref|NP_001103833.1|/0/cytochrome P450 monooxygenase Cyp4M5 [Bombyx mori]
101741673	46.0582	2.98756	-3.7642	Down	0.000677585	gi|512915436|ref|XP_004928389.1|/0/PREDICTED: uncharacterized protein LOC101741673 [Bombyx mori]
100500763	148.228	10.1882	-3.80686	Down	1.09461e-08	gi|306518666|ref|NP_001182395.1|/0/UDP-glucosyltransferase precursor [Bombyx mori]
101739720	72.2763	4.66905	-3.83268	Down	0.00164124	gi|512894397|ref|XP_004923420.1|/0/PREDICTED: putative inorganic phosphate cotransporter-like [Bombyx mori]
101746411	42.1497	2.51485	-3.852	Down	4.10605e-12	gi|512891745|ref|XP_004922759.1|/3.64114e-134/PREDICTED: glucose and ribitol dehydrogenase-like [Bombyx mori]
101742928	20.1486	0.967477	-3.87625	Down	6.6791e-08	gi|512898814|ref|XP_004924489.1|/0/PREDICTED: probable G-protein coupled receptor Mth-like 2-like [Bombyx mori]
100126559	1741.32	112.447	-3.94767	Down	4.01901e-14	gi|160358393|ref|NP_001104007.1|/0/cytochrome P450, family 6, subfamily ab, polypeptide 5 [Bombyx mori]
101740042	265.953	16.4645	-3.97854	Down	0	gi|512892426|ref|XP_004922928.1|/1.02653e-154/PREDICTED: alpha-tocopherol transfer protein-like isoform X1 [Bombyx mori]
101742906	19.0918	0.763916	-4.0266	Down	0.000566943	gi|512928840|ref|XP_004931678.1|/7.08365e-165/PREDICTED: uncharacterized protein LOC101742906 [Bombyx mori]
101744459	1431.85	85.0993	-4.06568	Down	0	gi|512902126|ref|XP_004925298.1|/0/PREDICTED: synaptic vesicle glycoprotein 2C-like [Bombyx mori]
105842100	53.2665	2.67217	-4.11165	Down	2.52373e-09	gi|357608912|gb|EHJ66210.1|/1.03365e-95/mitochondrial aldehyde dehydrogenase [Danaus plexippus]
101738165	92.8402	4.91995	-4.12276	Down	1.69437e-06	gi|512900803|ref|XP_004924980.1|/2.63099e-91/PREDICTED: uncharacterized protein LOC101738165 [Bombyx mori]
101742992	406.543	21.9456	-4.18468	Down	0	gi|512925735|ref|XP_004930911.1|/0/PREDICTED: alpha-tocopherol transfer protein-like [Bombyx mori]
101746061	22749.5	1224.92	-4.21459	Down	0	gi|512920430|ref|XP_004929630.1|/0/PREDICTED: pancreatic lipase-related protein 2-like [Bombyx mori]
101745919	1104.4	55.6932	-4.29899	Down	1.04361e-14	gi|512920426|ref|XP_004929629.1|/0/PREDICTED: pancreatic triacylglycerol lipase-like [Bombyx mori]
101737930	10987.2	538.229	-4.35035	Down	0.00616128	gi|512934451|ref|XP_004933036.1|/0/PREDICTED: lactase-phlorizin hydrolase-like [Bombyx mori]
101747040	13.6172	0.252187	-4.35563	Down	1.08529e-06	gi|512913807|ref|XP_004927983.1|/7.45217e-64/PREDICTED: proton-coupled amino acid transporter 4-like [Bombyx mori]
100196930	288.779	13.5459	-4.37069	Down	0.00109218	gi|213688361|ref|NP_001135414.1|/0/cytochrome P450 Cyp6ae21 [Bombyx mori]
101746814	296.166	13.3827	-4.42402	Down	0	gi|512927838|ref|XP_004931435.1|/0/PREDICTED: apyrase-like [Bombyx mori]
101737104	257.31	10.5945	-4.5466	Down	5.53227e-06	gi|512905471|ref|XP_004925952.1|/7.39288e-148/PREDICTED: chymotrypsin-2-like [Bombyx mori]
101739988	440.965	17.6491	-4.60936	Down	0	gi|512938440|ref|XP_004934005.1|/6.10168e-51/PREDICTED: solute carrier family 22 member 16-like, partial [Bombyx mori]
101744035	29.0568	0.743666	-4.64607	Down	0.00084657	gi|512917305|ref|XP_004928855.1|/1.17437e-71/PREDICTED: fatty acid-binding protein 1-like [Bombyx mori]
101736636	876.657	33.283	-4.70117	Down	2.89609e-05	gi|512934451|ref|XP_004933036.1|/0/PREDICTED: lactase-phlorizin hydrolase-like [Bombyx mori]
100126540	59.1084	1.83813	-4.7117	Down	0.000167451	gi|160333255|ref|NP_001103814.1|/0/CYP6AE family cytochrome P450 CYP6AE21 [Bombyx mori]
101741001	76.8763	2.48834	-4.72539	Down	0.000102026	gi|512902041|ref|XP_004925277.1|/0/PREDICTED: synaptic vesicle glycoprotein 2C-like [Bombyx mori]
101740574	39359	1458.66	-4.75357	Down	3.24031e-07	gi|512890038|ref|XP_004922438.1|/1.38305e-41/PREDICTED: calphotin-like [Bombyx mori]
101742259	3641.03	132.781	-4.7727	Down	1.09912e-14	gi|512911778|ref|XP_004927495.1|/0/PREDICTED: organic cation transporter protein-like [Bombyx mori]
101737372	4876.9	176.553	-4.78438	Down	1.16906e-13	gi|512928000|ref|XP_004931474.1|/0/PREDICTED: lipase 1-like [Bombyx mori]
101735560	70.0601	1.94399	-4.88959	Down	0.000380314	gi|512920307|ref|XP_004929599.1|/2.67611e-129/PREDICTED: uncharacterized protein LOC101735560 [Bombyx mori]
101746742	475.501	14.1702	-5.02629	Down	0	gi|357604109|gb|EHJ64047.1|/0/organic cation transporter [Danaus plexippus]
101740543	3262.27	97.541	-5.05751	Down	0	gi|357604109|gb|EHJ64047.1|/0/organic cation transporter [Danaus plexippus]
101740711	20277.5	577.871	-5.13193	Down	4.33448e-05	gi|512890042|ref|XP_004922439.1|/1.73703e-27/PREDICTED: actin cytoskeleton-regulatory complex protein PAN1-like [Bombyx mori]
101740291	723.062	18.4671	-5.25843	Down	0	gi|512915717|ref|XP_004928457.1|/0/PREDICTED: probable glycerophosphoryl diester phosphodiesterase 3-like isoform X1 [Bombyx mori]
101735952	1174.01	25.8149	-5.48357	Down	1.52498e-09	gi|512887926|ref|XP_004922003.1|/0/PREDICTED: lipase 1-like [Bombyx mori]
100379394	19.8815	0	-5.54821	Down	1.10636e-06	gi|290560752|ref|NP_001166681.1|/0/cuticular protein RR-2 motif 79 precursor [Bombyx mori]
101746687	23.0527	0	-5.75747	Down	3.86002e-10	gi|433338925|dbj|BAM73818.1|/3.96182e-85/cytochrome P450 [Bombyx mori]
101744560	220.881	3.63579	-5.76495	Down	3.57135e-06	gi|512913041|ref|XP_004927803.1|/3.29562e-78/PREDICTED: uncharacterized protein LOC101744560 [Bombyx mori]
101740440	14236.8	250.895	-5.82395	Down	2.35425e-08	gi|512890036|ref|XP_004922437.1|/4.44492e-65/PREDICTED: uncharacterized protein LOC101740440 [Bombyx mori]
101742514	170.259	2.44062	-5.89181	Down	0	gi|512925719|ref|XP_004930907.1|/2.94976e-172/PREDICTED: alpha-tocopherol transfer protein-like [Bombyx mori]
101742689	1219.11	17.9392	-6.05257	Down	0	gi|512911790|ref|XP_004927498.1|/0/PREDICTED: solute carrier family 22 member 6-like [Bombyx mori]
101735472	196.581	2.18973	-6.23046	Down	4.0765e-09	gi|512915574|ref|XP_004928422.1|/1.92796e-159/PREDICTED: collagenase-like [Bombyx mori]
692868	15244.7	192.241	-6.30603	Down	2.99349e-05	gi|114051742|ref|NP_001040178.1|/4.95282e-172/chymotrypsinogen precursor [Bombyx mori]
101742745	46.1893	0	-6.74668	Down	0	gi|114052663|ref|NP_001040488.1|/0/vacuolar ATP synthase subunit H [Bombyx mori]

## Sheet: Table S3
DNA methylation in silkworm genome may provide insights into epigenetic regulation of response to Bombyx mori cypovirus infection Ping Wu*, Wencai Jie*, Qi Sang, ENOCHANNA, Xiaoxu Jiang, Chenxiang Hou, Tao Che, Xijie Guo**
Table S3 differntially expressed genes in fat body infected with BmCPV
GeneID	Means-fatty_body-96c	Means-fatty_body-96t	log2-Ratio(fatty_body-96t/fatty_body-96c)	Up-Down-Regulation(fatty_body-96t/fatty_body-96c)	PPEE	Blast nr
101742284	0.472999	240.65	8.06779	Up	4.71792e-05	-
101743716	1.50988	512.093	8.04887	Up	4.06244e-05	-
100146105	10.7695	2546.57	7.8298	Up	0.000107584	gi|225543283|ref|NP_001139413.1|/4.45068e-119/fibrohexamerin precursor [Bombyx mori]
693030	795.381	176406	7.79227	Up	0.00147854	gi|5869|emb|CAA23432.1|/9.25009e-80/putative reading frame (fibroin) [Bombyx mori]
693047	128.039	28263	7.78142	Up	0.000476073	gi|112984494|ref|NP_001037488.1|/3.57215e-141/fibroin light chain precursor [Bombyx mori]
100500928	0.50413	190.971	7.68573	Up	0.000108882	gi|307611931|ref|NP_001182632.1|/0/sugar transporter protein 2 [Bombyx mori]
101745820	0.501617	181.705	7.61805	Up	0.00012487	-
101739956	1.48126	346.854	7.50885	Up	0.000123555	gi|512903709|ref|XP_004925684.1|/0/PREDICTED: SCO-spondin-like [Bombyx mori]
101740180	0	61.1054	7.1761	Up	0	gi|512899096|ref|XP_004924559.1|/7.44224e-142/PREDICTED: transmembrane emp24 domain-containing protein 5-like [Bombyx mori]
101742685	1.44762	232.727	6.95971	Up	7.13837e-06	gi|512910396|ref|XP_004927161.1|/0/PREDICTED: esterase FE4-like [Bombyx mori]
100174975	1.419	169.004	6.52133	Up	0.000660959	gi|197209932|ref|NP_001127730.1|/0/uridine diphosphate glucosyltransferase precursor [Bombyx mori]
101746050	1.00826	82.1793	5.84838	Up	0.00172465	-
105842950	0	24.0539	5.84635	Up	0.0161958	-
692597	1.00575	80.3718	5.81899	Up	0.00163338	gi|112983122|ref|NP_001037044.1|/3.77461e-29/trypsin inhibitor precursor [Bombyx mori]
100190796	2.92385	167.667	5.64924	Up	0.00155662	gi|206725507|ref|NP_001128677.1|/5.54106e-41/defensin like protein 2 precursor [Bombyx mori]
105842464	3.4566	167.802	5.43745	Up	0.0033971	gi|112983114|ref|NP_001037046.1|/2.61225e-44/seroin 2 precursor [Bombyx mori]
101740553	0.501617	37.2322	5.34409	Up	0.000630858	gi|512919798|ref|XP_004929472.1|/0/PREDICTED: inactive pancreatic lipase-related protein 1-like [Bombyx mori]
101745935	0.472999	32.8397	5.21039	Up	0.00578579	gi|512886120|ref|XP_004921708.1|/4.89329e-08/PREDICTED: uncharacterized protein YBL113C-like [Bombyx mori]
101735636	1092.88	29168.4	4.73766	Up	0.0275191	gi|512897969|ref|XP_004924283.1|/4.16275e-60/PREDICTED: inducible metalloproteinase inhibitor protein-like isoform X1 [Bombyx mori]
105841717	1.45013	42.925	4.53062	Up	0.00972694	-
100270767	2.5106	65.8177	4.49581	Up	0.0118887	gi|223890158|ref|NP_001138794.1|/0/tyrosine hydroxylase [Bombyx mori]
732851	12.2526	237.823	4.23206	Up	0.033829	gi|112982725|ref|NP_001037560.1|/4.40164e-104/peptidoglycan recognition protein S2 precursor [Bombyx mori]
692647	24.7466	443.217	4.1395	Up	0	gi|112982942|ref|NP_001037096.1|/0/beta-N-acetylglucosaminidase 3 precursor [Bombyx mori]
101736011	0.501617	14.3085	3.99029	Up	0.0174887	gi|512916251|ref|XP_004928593.1|/2.6145e-88/PREDICTED: protein PRRC2C-like [Bombyx mori]
101738107	0.472999	12.2863	3.82255	Up	0.0199979	gi|512885915|ref|XP_004921675.1|/0/PREDICTED: leucine-rich repeat flightless-interacting protein 2-like [Bombyx mori]
101743197	7.35506	102.219	3.72164	Up	0.0268148	gi|512932654|ref|XP_004932599.1|/0/PREDICTED: sodium-independent sulfate anion transporter-like [Bombyx mori]
101740006	0.50413	11.8342	3.72115	Up	0.0342073	gi|512909787|ref|XP_004927006.1|/0/PREDICTED: muskelin-like [Bombyx mori]
101736971	1.00826	16.929	3.59746	Up	0.00503085	gi|350423097|ref|XP_003493384.1|/3.10268e-14/PREDICTED: hypothetical protein LOC100742402 [Bombus impatiens]
101737430	17.6877	218.5	3.59533	Up	0.035395	gi|512896255|ref|XP_004923868.1|/5.12468e-161/PREDICTED: transmembrane protein 205-like [Bombyx mori]
692444	4.44378	48.4687	3.32789	Up	0.0255794	gi|112982782|ref|NP_001036900.1|/0/ecdysteroid-phosphate phosphatase [Bombyx mori]
100302607	257.862	2167.15	3.06903	Up	0.000190334	gi|255652865|ref|NP_001157373.1|/0/beta-galactosidase [Bombyx mori]
101743217	1.45013	14.9113	3.03157	Up	0.0109991	gi|512900630|ref|XP_004924938.1|/1.09436e-91/PREDICTED: glycine cleavage system H protein, mitochondrial-like [Bombyx mori]
101736831	0.974616	10.5598	2.97198	Up	0.0369664	gi|512892894|ref|XP_004923045.1|/0/PREDICTED: probable phospholipid-transporting ATPase IIB-like [Bombyx mori]
101743336	49.8584	373.795	2.89572	Up	0	gi|112984270|ref|NP_001037462.1|/7.10194e-17/cecropin-A precursor [Bombyx mori]
101735627	7.03508	49.8489	2.75247	Up	0.000831819	gi|512934382|ref|XP_004933020.1|/6.72819e-177/PREDICTED: beta-1,4-galactosyltransferase 7-like [Bombyx mori]
101740487	1.99142	12.9505	2.46842	Up	0.0126172	gi|512893827|ref|XP_004923276.1|/1.88681e-144/PREDICTED: uncharacterized protein LOC101740487 [Bombyx mori]
101746268	6.86601	38.2129	2.40575	Up	0.00386256	gi|512935453|ref|XP_004933279.1|/0/PREDICTED: transcriptional regulator ATRX homolog isoform X1 [Bombyx mori]
101745055	15.8495	83.29	2.36284	Up	1.81632e-13	gi|512934069|ref|XP_004932944.1|/1.36416e-96/PREDICTED: basic helix-loop-helix transcription factor scleraxis-like [Bombyx mori]
101735388	173.657	806.215	2.21216	Up	0.0055421	gi|512915262|ref|XP_004928346.1|/1.06816e-59/PREDICTED: uncharacterized protein LOC101735388 [Bombyx mori]
101744460	4.40259	21.3913	2.17592	Up	0.00182771	gi|512902397|ref|XP_004925366.1|/0/PREDICTED: uncharacterized protein LOC101744460 [Bombyx mori]
101736729	3.01221	14.9839	2.16429	Up	0.00452676	gi|512929228|ref|XP_004931770.1|/0/PREDICTED: golgin subfamily A member 4-like isoform X1 [Bombyx mori]
100653407	3.90349	18.733	2.14589	Up	0.0302084	gi|350536319|ref|NP_001233218.1|/0/acetylglucosaminyltransferase [Bombyx mori]
101745042	131.678	582.077	2.1406	Up	0.00226891	gi|512911833|ref|XP_004927508.1|/0/PREDICTED: organic cation transporter protein-like [Bombyx mori]
101740356	8.9699	40.9924	2.14023	Up	0.00588171	gi|512893824|ref|XP_004923275.1|/5.39737e-145/PREDICTED: uncharacterized protein LOC101740356 [Bombyx mori]
101737117	4.46397	20.5522	2.10111	Up	0.0361842	gi|512919299|ref|XP_004929341.1|/0/PREDICTED: coiled-coil and C2 domain-containing protein 1-like [Bombyx mori]
692440	7.9551	35.3549	2.09405	Up	8.1599e-05	gi|290463444|ref|NP_001166296.1|/0/embryonic polarity protein dorsal isoform A [Bombyx mori]
101739679	2.48952	11.9883	2.09037	Up	0.019802	gi|512903702|ref|XP_004925682.1|/0/PREDICTED: DNA ligase 3-like [Bombyx mori]
101741396	4.93785	22.251	2.08	Up	0.038573	gi|512918227|ref|XP_004929081.1|/0/PREDICTED: phosphatidylinositol 4-kinase alpha-like [Bombyx mori]
101738171	13.2801	54.4718	2.00197	Up	0.00648942	gi|512911098|ref|XP_004927331.1|/5.27565e-76/PREDICTED: SOSS complex subunit B homolog isoform X1 [Bombyx mori]
101735420	63.5244	243.394	1.9308	Up	4.66294e-14	gi|512909690|ref|XP_004926983.1|/0/PREDICTED: inhibin beta A chain-like [Bombyx mori]
101742598	4.9017	19.8538	1.92857	Up	0.00167491	gi|512915784|ref|XP_004928474.1|/0/PREDICTED: RE1-silencing transcription factor-like [Bombyx mori]
101745384	10.2629	39.4028	1.89776	Up	3.18902e-06	gi|512913407|ref|XP_004927888.1|/0/PREDICTED: 97 kDa heat shock protein-like [Bombyx mori]
101739840	11.8512	43.1831	1.8287	Up	0.0296858	gi|298204347|gb|ADI61822.1|/1.07676e-56/endonuclease-reverse transcriptase [Bombyx mori]
100529125	3.96324	14.8313	1.79758	Up	0.00945044	gi|319803031|ref|NP_001188365.1|/0/sex combs on midleg [Bombyx mori]
101737965	17.7861	61.9573	1.77629	Up	7.60366e-11	gi|512928385|ref|XP_004931565.1|/8.78364e-129/PREDICTED: rab11 family-interacting protein 4A-like [Bombyx mori]
101746141	3.93211	14.236	1.75043	Up	0.0244489	gi|512905128|ref|XP_004925868.1|/0/PREDICTED: RAD50-interacting protein 1-like [Bombyx mori]
100272177	10.9076	37.4612	1.74116	Up	0.00301238	gi|226342886|ref|NP_001139705.1|/0/serine protease inhibitor 13 precursor [Bombyx mori]
101742881	32.7328	108.026	1.70961	Up	0	gi|512903199|ref|XP_004925561.1|/0/PREDICTED: putative ATP-dependent RNA helicase me31b-like [Bombyx mori]
101746299	3.9994	13.9344	1.69834	Up	0.0429855	gi|357619228|gb|EHJ71888.1|/0/hypothetical protein KGM_20649 [Danaus plexippus]
692433	116.154	369.433	1.66566	Up	0.00402795	gi|112983458|ref|NP_001036889.1|/0/farnesyl pyrophosphate syntase [Bombyx mori]
101739197	8.37337	27.4239	1.66226	Up	0.0221236	gi|512932181|ref|XP_004932482.1|/0/PREDICTED: inward rectifier potassium channel 2-like [Bombyx mori]
101737700	5.37972	17.8819	1.65701	Up	0.0240667	gi|512931124|ref|XP_004932230.1|/1.27231e-129/PREDICTED: autophagy-related protein 101-like [Bombyx mori]
101737784	11.8561	37.9069	1.64207	Up	5.92171e-07	gi|512918972|ref|XP_004929262.1|/0/PREDICTED: centrosomin-like isoform X2 [Bombyx mori]
778481	20.6377	65.25	1.64063	Up	0.000407781	gi|148298873|ref|NP_001091776.1|/0/putative signal recognition particle 54 kDa protein [Bombyx mori]
100499531	83.6127	260.494	1.63449	Up	1.62937e-05	gi|304307739|ref|NP_001182009.1|/0/tudor staphylococcus/micrococcal nuclease [Bombyx mori]
100301978	14.2236	45.0051	1.63286	Up	0.0379172	-
101746672	7.77082	24.8007	1.62188	Up	0.0353642	gi|357618421|gb|EHJ71405.1|/0/hypothetical protein KGM_02398 [Danaus plexippus]
101745988	7.13544	22.4845	1.59935	Up	0.0063467	gi|512889101|ref|XP_004922197.1|/0/PREDICTED: FK506-binding protein 59-like [Bombyx mori]
101735416	70.4707	207.916	1.55517	Up	5.67072e-05	gi|512903587|ref|XP_004925656.1|/0/PREDICTED: transmembrane protease serine 2-like [Bombyx mori]
101740774	57.3479	168.243	1.54571	Up	0	gi|226693130|dbj|BAH56565.1|/2.14906e-154/sepiapterin reductase [Bombyx mori]
105841234	7.87602	23.6146	1.534	Up	0.00674866	gi|112983388|ref|NP_001036992.1|/0/FK506-binding protein FKBP59 homologue [Bombyx mori]
101742111	8.34475	24.7152	1.51934	Up	0.0411565	gi|512918247|ref|XP_004929086.1|/0/PREDICTED: uncharacterized protein LOC101742111 [Bombyx mori]
101736314	6.85736	20.2927	1.50832	Up	0.0248464	gi|357619488|gb|EHJ72041.1|/1.11355e-95/putative cytochrome P450 CYP6AX1 protein [Danaus plexippus]
692771	46.5185	130.201	1.47643	Up	4.71212e-12	gi|112983564|ref|NP_001037356.1|/5.65712e-128/45 kDa immunophilin FKBP45 [Bombyx mori]
101739623	14.1899	40.1894	1.47452	Up	0.016404	gi|512885464|ref|XP_004921599.1|/0/PREDICTED: RING finger protein 157-like [Bombyx mori]
101737538	9.06927	25.777	1.4645	Up	0.00590743	gi|512906335|ref|XP_004926170.1|/0/PREDICTED: histone-arginine methyltransferase CARMER-like [Bombyx mori]
101738947	9.84961	27.7149	1.45349	Up	0.0017832	gi|512928413|ref|XP_004931572.1|/0/PREDICTED: TOM1-like protein 2-like [Bombyx mori]
101746122	15.2755	42.4027	1.4477	Up	5.42192e-05	gi|512928266|ref|XP_004931537.1|/0/PREDICTED: SRSF protein kinase 1-like [Bombyx mori]
692759	26.524	72.893	1.44392	Up	0.00589586	gi|112983659|ref|NP_001037337.1|/0/DNA supercoiling factor precursor [Bombyx mori]
101742715	48.4273	132.315	1.44209	Up	0.00305473	gi|512938749|ref|XP_004934079.1|/3.57006e-68/PREDICTED: uncharacterized protein LOC101742715 [Bombyx mori]
101746621	7.42989	20.753	1.43085	Up	0.0473341	gi|512906510|ref|XP_004926214.1|/0/PREDICTED: dnaJ homolog subfamily C member 2-like [Bombyx mori]
101738991	84.88	228.492	1.42412	Up	0.000935577	gi|512924292|ref|XP_004930561.1|/1.07641e-117/PREDICTED: heterogeneous nuclear ribonucleoprotein 87F-like [Bombyx mori]
101735963	7.87678	21.728	1.41596	Up	0.0247106	gi|512902474|ref|XP_004925384.1|/0/PREDICTED: probable ATP-dependent RNA helicase DDX56-like [Bombyx mori]
101740818	17.3242	46.6695	1.40778	Up	0.0473774	gi|512902581|ref|XP_004925411.1|/1.99815e-57/PREDICTED: ubiquitin-like protein 3-like isoform X1 [Bombyx mori]
101746394	12.7448	34.308	1.39904	Up	0.00400797	gi|512918867|ref|XP_004929237.1|/0/PREDICTED: glucose-6-phosphate 1-dehydrogenase-like [Bombyx mori]
101740198	25.2295	67.036	1.39482	Up	5.76174e-07	gi|512922916|ref|XP_004930232.1|/0/PREDICTED: uncharacterized protein LOC101740198 [Bombyx mori]
101740556	32.078	84.5778	1.38693	Up	8.81531e-06	gi|512923804|ref|XP_004930441.1|/0/PREDICTED: sterile alpha and TIR motif-containing protein 1-like isoform X1 [Bombyx mori]
732899	145.094	376.163	1.37178	Up	1.34226e-11	gi|114051461|ref|NP_001040365.1|/2.91939e-98/nascent polypeptide associated complex protein alpha subunit [Bombyx mori]
101742271	17.3216	45.329	1.36633	Up	0.0217656	gi|512924851|ref|XP_004930694.1|/0/PREDICTED: pre-mRNA-splicing factor Slu7-like [Bombyx mori]
101746737	204.293	526.245	1.36326	Up	6.51762e-05	gi|512934954|ref|XP_004933157.1|/0/PREDICTED: alpha-mannosidase 2-like [Bombyx mori]
101739329	6.98551	18.581	1.35875	Up	0.0493674	gi|512925626|ref|XP_004930885.1|/2.95559e-124/PREDICTED: mediator of RNA polymerase II transcription subunit 15-like [Bombyx mori]
105842428	16.5194	42.3768	1.33684	Up	0.0201819	gi|357617619|gb|EHJ70890.1|/1.34515e-65/hypothetical protein KGM_13038 [Danaus plexippus]
101743582	38.8295	97.9064	1.32478	Up	0.00189355	gi|512897468|ref|XP_004924160.1|/0/PREDICTED: probable ATP-dependent RNA helicase DDX17-like [Bombyx mori]
101746243	18.3786	46.6775	1.32477	Up	0.00768698	gi|512906498|ref|XP_004926211.1|/0/PREDICTED: protein KRI1 homolog [Bombyx mori]
101740215	14.8092	37.5087	1.31614	Up	0.0396716	gi|357612121|gb|EHJ67814.1|/0/adenylosuccinate synthetase [Danaus plexippus]
101744741	18.7743	47.1913	1.31038	Up	0.00841467	gi|357625418|gb|EHJ75873.1|/0/hypothetical protein KGM_06154 [Danaus plexippus]
101735553	59.8097	148.837	1.30918	Up	0.0011827	gi|512909694|ref|XP_004926984.1|/0/PREDICTED: ATP-binding cassette sub-family D member 2-like [Bombyx mori]
101739908	18.7532	46.5217	1.29154	Up	7.89297e-06	gi|512892422|ref|XP_004922927.1|/0/PREDICTED: uncharacterized protein LOC101739908 [Bombyx mori]
101742308	16.2451	40.3797	1.29145	Up	0.000767142	gi|512920681|ref|XP_004929693.1|/0/PREDICTED: isoleucine--tRNA ligase, cytoplasmic-like [Bombyx mori]
101735564	24.4528	60.3806	1.28933	Up	0.0132553	gi|512922765|ref|XP_004930197.1|/0/PREDICTED: aryl hydrocarbon receptor nuclear translocator homolog isoform X1 [Bombyx mori]
105842320	100.709	246.27	1.28645	Up	6.40148e-06	gi|512938749|ref|XP_004934079.1|/1.04991e-64/PREDICTED: uncharacterized protein LOC101742715 [Bombyx mori]
101736520	30.318	73.4951	1.26569	Up	0.0245312	gi|512900142|ref|XP_004924820.1|/0/PREDICTED: A-kinase anchor protein 1, mitochondrial-like isoform X5 [Bombyx mori]
101742289	62.1138	149.028	1.25686	Up	0.00268345	gi|512893346|ref|XP_004923158.1|/1.34967e-134/PREDICTED: rRNA 2'-O-methyltransferase fibrillarin-like [Bombyx mori]
105842846	152.417	364.328	1.25488	Up	0.00461091	gi|512896879|ref|XP_004924017.1|/2.48999e-65/PREDICTED: probable insulin-like peptide 3-like [Bombyx mori]
101740411	40.0318	96.0159	1.25325	Up	2.63063e-05	gi|512910345|ref|XP_004927149.1|/0/PREDICTED: uncharacterized protein LOC101740411 [Bombyx mori]
101741173	14.878	35.8824	1.24642	Up	0.012322	gi|512926363|ref|XP_004931067.1|/0/PREDICTED: probable phosphorylase b kinase regulatory subunit beta-like [Bombyx mori]
100302616	90.0126	214.139	1.24641	Up	0.0381647	gi|255652879|ref|NP_001157380.1|/0/DnaJ (Hsp40) homolog 1 [Bombyx mori]
101738668	9.37409	22.7008	1.23875	Up	0.0235117	gi|512917490|ref|XP_004928899.1|/2.63812e-141/PREDICTED: soluble NSF attachment protein 29-like [Bombyx mori]
101744904	114.709	270.423	1.23417	Up	0	gi|512919600|ref|XP_004929423.1|/1.33904e-07/PREDICTED: acidic leucine-rich nuclear phosphoprotein 32 family member B-like isoform X3 [Bombyx mori]
101736189	23.9025	56.2578	1.22031	Up	7.13574e-05	gi|512917416|ref|XP_004928881.1|/0/PREDICTED: uncharacterized protein LOC101736189 [Bombyx mori]
100038345	81.5789	190.427	1.21869	Up	6.50493e-09	gi|145651816|ref|NP_001078833.1|/0/beta-N-acetylglucosaminidase 1 precursor [Bombyx mori]
101740773	55.403	129.46	1.21817	Up	7.32542e-05	gi|512898199|ref|XP_004924341.1|/0/PREDICTED: LOW QUALITY PROTEIN: WD repeat-containing protein 48 homolog [Bombyx mori]
101740883	35.0034	81.7342	1.21351	Up	2.49767e-08	gi|512926020|ref|XP_004930980.1|/0/PREDICTED: lysine--tRNA ligase-like isoform X1 [Bombyx mori]
101738508	39.9503	92.8885	1.2086	Up	0.00464829	gi|512936915|ref|XP_004933636.1|/0/PREDICTED: splicing factor 3B subunit 3-like isoform X2 [Bombyx mori]
101743851	13.844	32.1394	1.19039	Up	0.0225608	gi|512925759|ref|XP_004930917.1|/0/PREDICTED: secretion-regulating guanine nucleotide exchange factor-like [Bombyx mori]
101738805	28.0153	64.426	1.18918	Up	0.0219715	gi|512914658|ref|XP_004928197.1|/0/PREDICTED: serine/threonine-protein kinase minibrain-like isoform X2 [Bombyx mori]
101740913	26.5376	60.825	1.18374	Up	0.000513452	gi|512898511|ref|XP_004924417.1|/3.04865e-169/PREDICTED: mitochondrial 2-oxoglutarate/malate carrier protein-like [Bombyx mori]
101746886	32.6022	74.4726	1.18125	Up	0.000491835	gi|512892269|ref|XP_004922890.1|/0/PREDICTED: LOW QUALITY PROTEIN: set1/Ash2 histone methyltransferase complex subunit ASH2-like [Bombyx mori]
101743809	115.912	263.344	1.18096	Up	0.0412045	gi|512936495|ref|XP_004933533.1|/0/PREDICTED: vanin-like protein 3-like [Bombyx mori]
101741126	243.884	551.791	1.17653	Up	7.26509e-05	gi|512933713|ref|XP_004932859.1|/0/PREDICTED: probable 3',5'-cyclic phosphodiesterase pde-5-like [Bombyx mori]
778489	726.314	1636.37	1.17136	Up	8.29753e-05	gi|148298818|ref|NP_001091784.1|/2.70613e-179/C-type lectin 10 precursor [Bombyx mori]
692990	11.8375	27.1142	1.1672	Up	0.0494444	gi|114053203|ref|NP_001040292.1|/0/DnaJ (Hsp40) homolog 2 [Bombyx mori]
101744428	99.8613	224.555	1.16567	Up	0.0010648	gi|512927436|ref|XP_004931334.1|/0/PREDICTED: aminomethyltransferase, mitochondrial-like [Bombyx mori]
732866	176.957	396.5	1.16201	Up	0.00012302	gi|114053001|ref|NP_001040334.1|/0/ATP-binding cassette sub-family F member 2 [Bombyx mori]
101744218	39.5129	88.1693	1.14945	Up	0.00690433	gi|512900652|ref|XP_004924942.1|/0/PREDICTED: serine/threonine-protein kinase tricorner-like isoform X1 [Bombyx mori]
101739290	21.1368	47.2764	1.14554	Up	0.00387511	gi|512890003|ref|XP_004922428.1|/0/PREDICTED: inhibitor of Bruton tyrosine kinase-like [Bombyx mori]
693008	100.678	223.016	1.14406	Up	3.15525e-13	gi|87248237|gb|ABD36171.1|/1.31054e-134/hairy cell leukemia protein 1 [Bombyx mori]
101746473	160.398	354.909	1.1437	Up	0.00412227	gi|512903870|ref|XP_004925723.1|/0/PREDICTED: LOW QUALITY PROTEIN: 5'-3' exoribonuclease 2 homolog [Bombyx mori]
101735314	14.1804	31.7256	1.13831	Up	0.0257716	gi|512894825|ref|XP_004923523.1|/1.55126e-124/PREDICTED: transcriptional activator protein Pur-alpha-like [Bombyx mori]
101745778	12.7735	28.6172	1.13775	Up	0.0121654	gi|512926702|ref|XP_004931152.1|/5.01559e-125/PREDICTED: RWD domain-containing protein 1-like [Bombyx mori]
101740323	20.7235	46.0789	1.13678	Up	0.030558	gi|512906636|ref|XP_004926246.1|/0/PREDICTED: COP9 signalosome complex subunit 2-like [Bombyx mori]
692559	63.7578	140.615	1.13583	Up	4.25259e-11	gi|112983246|ref|NP_001037010.1|/1.24778e-116/small GTP-binding protein [Bombyx mori]
101746919	23.8291	52.8083	1.13408	Up	0.000619855	gi|512929175|ref|XP_004931759.1|/9.75521e-95/PREDICTED: ADP-ribosylation factor 2-like [Bombyx mori]
101739693	12.7499	28.4656	1.13278	Up	0.0312935	gi|512917518|ref|XP_004928906.1|/0/PREDICTED: jmjC domain-containing histone demethylation protein 1-like [Bombyx mori]
101735663	16.7081	37.0852	1.13048	Up	0.0147421	gi|512924536|ref|XP_004930619.1|/0/PREDICTED: splicing factor 3A subunit 3-like [Bombyx mori]
101746819	1158.52	2530.42	1.12681	Up	6.90207e-06	gi|512931567|ref|XP_004932335.1|/0/PREDICTED: facilitated trehalose transporter Tret1-like [Bombyx mori]
101737959	53.2097	116.493	1.12426	Up	4.62749e-07	gi|512921696|ref|XP_004929937.1|/0/PREDICTED: sulfhydryl oxidase 1-like [Bombyx mori]
692886	50.8885	111.411	1.12397	Up	0.0375309	gi|114051950|ref|NP_001040195.1|/0/double-stranded RNA-binding zinc finger protein JAZ [Bombyx mori]
101737241	17.3754	38.2786	1.12054	Up	0.0131343	gi|512895370|ref|XP_004923656.1|/0/PREDICTED: CCR4-NOT transcription complex subunit 3-like [Bombyx mori]
101736404	49.1521	106.96	1.11504	Up	8.68475e-07	gi|512910777|ref|XP_004927254.1|/5.65068e-180/PREDICTED: sideroflexin-1-like [Bombyx mori]
101739548	29.1431	63.5311	1.11303	Up	1.50261e-05	gi|512919023|ref|XP_004929274.1|/0/PREDICTED: RNA-binding protein 39-like isoform X1 [Bombyx mori]
732873	30.9918	67.1959	1.10592	Up	0.000214979	gi|114052779|ref|NP_001040341.1|/0/mitochondrial ribosomal protein S5 [Bombyx mori]
101741510	254.725	544.269	1.0941	Up	0.0104918	gi|260234113|dbj|BAI44279.1|/0/cysteine proteinase inhibitor precursor [Manduca sexta]
101746121	151.749	321.445	1.08076	Up	5.58416e-09	gi|512927907|ref|XP_004931452.1|/0/PREDICTED: probable ATP-dependent RNA helicase DDX17-like isoform X2 [Bombyx mori]
101744580	23.1283	49.0543	1.07088	Up	0.000584241	gi|357603401|gb|EHJ63744.1|/0/hypothetical protein KGM_18067 [Danaus plexippus]
100141438	92.1722	193.931	1.06966	Up	0.0143345	gi|163962993|gb|ABY50539.1|/0/serine/threonine protein kinase Akt [Bombyx mori]
101739568	14.795	31.3886	1.06365	Up	0.019522	gi|389612916|dbj|BAM19854.1|/7.06806e-137/unknown unsecreted protein, partial [Papilio xuthus]
101747148	216.864	452.609	1.06	Up	5.71113e-07	gi|512934370|ref|XP_004933017.1|/7.54347e-72/PREDICTED: transcription factor BTF3 homolog 4-like [Bombyx mori]
692965	87.1189	181.612	1.05615	Up	0.031354	gi|114326261|ref|NP_001037408.2|/0/PTB-associated splicing factor [Bombyx mori]
101742382	91.503	190.598	1.05517	Up	0.000140632	gi|512894972|ref|XP_004923560.1|/0/PREDICTED: T-complex protein 1 subunit alpha-like [Bombyx mori]
692956	114.334	237.696	1.05309	Up	2.27468e-06	gi|114052609|ref|NP_001040261.1|/3.46142e-68/nucleoplasmin isoform 2 [Bombyx mori]
101742698	251.158	515.63	1.03649	Up	0.000225573	gi|512920693|ref|XP_004929696.1|/0/PREDICTED: polyubiquitin-A-like isoform X1 [Bombyx mori]
692539	104.478	213.964	1.03116	Up	1.91224e-08	gi|112983400|ref|NP_001036990.1|/0/DnaJ (Hsp40) homolog 5 [Bombyx mori]
101742825	1435.12	2925.1	1.0271	Up	0.0232614	gi|568214906|ref|NP_001274766.1|/0/phenylalanine hydroxylase [Bombyx mori]
100216503	34.3175	70.2714	1.02493	Up	1.1243e-05	gi|218505765|ref|NP_001136228.1|/1.13633e-50/death-related protein [Bombyx mori]
101740408	90.3018	183.841	1.02218	Up	0.00459093	gi|512907476|ref|XP_004926452.1|/0/PREDICTED: methionine aminopeptidase 2-like isoform X1 [Bombyx mori]
692402	30.6169	62.3965	1.01703	Up	0.0172612	gi|512925234|ref|XP_004930789.1|/0/PREDICTED: coatomer subunit gamma [Bombyx mori]
101744450	33.0777	67.2843	1.01506	Up	0.0248028	gi|512893679|ref|XP_004923240.1|/0/PREDICTED: armadillo segment polarity protein-like [Bombyx mori]
101738219	20.131	41.0499	1.01266	Up	0.0492489	gi|512919331|ref|XP_004929349.1|/0/PREDICTED: elongation factor G, mitochondrial-like [Bombyx mori]
101736883	219.177	441.782	1.00983	Up	3.2117e-07	gi|512902200|ref|XP_004925317.1|/1.75195e-133/PREDICTED: protein DEK-like isoform X1 [Bombyx mori]
101738493	32.0468	64.9526	1.0096	Up	4.68088e-05	gi|512921357|ref|XP_004929857.1|/0/PREDICTED: slit homolog 3 protein-like [Bombyx mori]
101738436	39.3934	79.5586	1.00626	Up	8.11732e-07	gi|512900193|ref|XP_004924832.1|/0/PREDICTED: splicing factor 3B subunit 1-like [Bombyx mori]
101739736	53.8063	26.6692	-1.00113	Down	0.0158261	gi|512910321|ref|XP_004927143.1|/0/PREDICTED: cytochrome c oxidase assembly protein COX15 homolog isoform X1 [Bombyx mori]
101745946	188.229	93.7727	-1.00197	Down	5.46788e-06	gi|512894491|ref|XP_004923443.1|/0/PREDICTED: F-box/LRR-repeat protein 14-like isoform X1 [Bombyx mori]
101746001	544.11	271.244	-1.00317	Down	8.74897e-06	gi|512907910|ref|XP_004926560.1|/0/PREDICTED: aminoacylase-1-like [Bombyx mori]
101738353	467.588	233.018	-1.00348	Down	7.12105e-05	gi|512922113|ref|XP_004930040.1|/2.87579e-135/PREDICTED: trypsin, alkaline C-like [Bombyx mori]
101741609	63.1339	31.2735	-1.00367	Down	0.0101452	gi|357627428|gb|EHJ77120.1|/0/hypothetical protein KGM_04588 [Danaus plexippus]
101738880	674.864	336.024	-1.00512	Down	4.84406e-06	gi|512902782|ref|XP_004925459.1|/9.22759e-120/PREDICTED: uncharacterized protein LOC101738880 isoform X1 [Bombyx mori]
101740677	177.704	88.3192	-1.00519	Down	1.57181e-08	gi|512902850|ref|XP_004925476.1|/0/PREDICTED: pleiotropic regulator 1-like isoform X2 [Bombyx mori]
101738100	145.329	72.1404	-1.00618	Down	0.00154203	gi|512931656|ref|XP_004932357.1|/0/PREDICTED: lysine-specific demethylase 6A-like [Bombyx mori]
101742176	117.837	58.4115	-1.00719	Down	0.00256286	gi|512933149|ref|XP_004932719.1|/8.2641e-94/PREDICTED: succinate dehydrogenase cytochrome b560 subunit, mitochondrial-like [Bombyx mori]
100187553	1216.61	604.823	-1.00777	Down	0.0113374	gi|197209936|ref|NP_001127732.1|/0/neuropeptide receptor B1 [Bombyx mori]
101739771	165.577	82.0209	-1.00968	Down	4.23767e-07	gi|512892138|ref|XP_004922856.1|/0/PREDICTED: apoptosis-inducing factor 1, mitochondrial-like [Bombyx mori]
100862833	367.875	182.39	-1.0105	Down	0	gi|379699020|ref|NP_001243983.1|/0/ATP-binding cassette transporter subfamily B [Bombyx mori]
692357	944.131	468.338	-1.01078	Down	2.28004e-05	gi|112984052|ref|NP_001036826.1|/7.34423e-135/serine protease precursor [Bombyx mori]
732947	29.0186	14.1619	-1.01325	Down	0.0192903	gi|114050871|ref|NP_001040411.1|/0/carboxylesterase clade H, member 1 precursor [Bombyx mori]
101739498	317.153	156.91	-1.01327	Down	0.0101572	gi|512901999|ref|XP_004925267.1|/0/PREDICTED: synaptic vesicle glycoprotein 2A-like [Bombyx mori]
100861566	330.527	163.29	-1.01543	Down	2.83905e-05	gi|375151601|ref|NP_001243511.1|/2.36656e-111/putative membrane protein precursor [Bombyx mori]
692685	20052.5	9887.72	-1.02004	Down	0.000363792	gi|112984526|ref|NP_001037199.1|/7.64294e-76/promoting protein precursor [Bombyx mori]
101741774	57.7233	28.2352	-1.02068	Down	2.11734e-05	gi|512919094|ref|XP_004929291.1|/1.03335e-65/PREDICTED: probable NADH dehydrogenase [ubiquinone] iron-sulfur protein 6, mitochondrial-like isoform X1 [Bombyx mori]
101740450	106.494	52.2734	-1.02068	Down	0.00274682	gi|512902025|ref|XP_004925273.1|/3.15569e-171/PREDICTED: uncharacterized protein LOC101740450 [Bombyx mori]
101743662	177.825	87.4126	-1.02099	Down	0.0202542	gi|512886900|ref|XP_004921833.1|/0/PREDICTED: sodium/potassium-transporting ATPase subunit alpha-like isoform X7 [Bombyx mori]
101741560	148.027	72.7093	-1.02138	Down	9.56948e-06	gi|512896624|ref|XP_004923956.1|/4.1674e-177/PREDICTED: uncharacterized protein LOC101741560 [Bombyx mori]
101740220	388.031	190.87	-1.02195	Down	0.000111452	gi|512890860|ref|XP_004922586.1|/2.77653e-158/PREDICTED: proteasome subunit beta type-5-like [Bombyx mori]
101739114	879.68	432.65	-1.02306	Down	3.59428e-05	gi|512896303|ref|XP_004923878.1|/3.16595e-65/PREDICTED: uncharacterized protein LOC101739114 [Bombyx mori]
101744757	191.993	94.1588	-1.02457	Down	1.79075e-09	gi|357603694|gb|EHJ63883.1|/7.9647e-126/putative forkhead box K1 [Danaus plexippus]
101736295	116.106	56.8489	-1.02476	Down	2.86918e-06	gi|512931606|ref|XP_004932344.1|/5.73536e-145/PREDICTED: pancreatic triacylglycerol lipase-like [Bombyx mori]
105842096	40.8199	19.8432	-1.02498	Down	0.0236312	gi|512919184|ref|XP_004929313.1|/3.08693e-22/PREDICTED: conserved oligomeric Golgi complex subunit 4-like [Bombyx mori]
692849	275.858	135.265	-1.02583	Down	2.10427e-05	gi|114050855|ref|NP_001040159.1|/1.11414e-172/triacylglycerol lipase precursor [Bombyx mori]
692624	117.273	57.3795	-1.02583	Down	0.00161331	gi|112983040|ref|NP_001037071.1|/0/chlorophyllide A binding protein precursor [Bombyx mori]
692718	8249.88	4049.24	-1.02665	Down	0	gi|112984022|ref|NP_001037265.1|/1.4538e-106/ribosomal protein S9 [Bombyx mori]
100127099	104.796	51.0079	-1.03265	Down	3.30963e-05	gi|3721840|dbj|BAA33715.1|/0/aminopeptidase N [Bombyx mori]
101736061	544.604	265.93	-1.03298	Down	4.29295e-05	gi|512922781|ref|XP_004930201.1|/0/PREDICTED: exostosin-1-like [Bombyx mori]
692521	285.101	139.064	-1.03347	Down	0.000918518	gi|112983444|ref|NP_001036974.1|/3.41163e-109/glutathione S-transferase delta 2 [Bombyx mori]
100862821	151.162	73.5627	-1.03478	Down	0.00845674	gi|379699018|ref|NP_001243982.1|/0/UDP-glycosyltransferase UGT46A1 [Bombyx mori]
101743112	669.339	325.945	-1.03714	Down	0.00965834	gi|512904765|ref|XP_004925777.1|/2.00037e-56/PREDICTED: uncharacterized protein LOC101743112 [Bombyx mori]
101739663	154.826	75.2094	-1.03749	Down	7.58453e-06	gi|512939406|ref|XP_004934232.1|/3.40058e-128/PREDICTED: chondroitin proteoglycan 2-like, partial [Bombyx mori]
101740301	479.263	233.204	-1.03787	Down	0.00606617	gi|357629634|gb|EHJ78277.1|/0/putative prolyl endopeptidase isoform 1 [Danaus plexippus]
101738069	42.9594	20.6699	-1.04026	Down	0.00532812	gi|512892363|ref|XP_004922913.1|/0/PREDICTED: carbonic anhydrase 15-like isoform X1 [Bombyx mori]
101738932	3611.87	1755.81	-1.04043	Down	0.00216398	gi|114052072|ref|NP_001040450.1|/0/H+ transporting ATP synthase beta subunit isoform 1 [Bombyx mori]
101735418	99.1432	47.9637	-1.04101	Down	1.21065e-05	gi|512905420|ref|XP_004925940.1|/1.32549e-96/PREDICTED: collagenase-like [Bombyx mori]
101737558	210.106	101.575	-1.04546	Down	0	gi|512936891|ref|XP_004933630.1|/0/PREDICTED: DNA repair protein XRCC1-like [Bombyx mori]
101735468	465.119	225.096	-1.04566	Down	1.88095e-06	gi|512911032|ref|XP_004927316.1|/0/PREDICTED: protein toll-like [Bombyx mori]
101741013	128.348	61.9496	-1.0458	Down	3.24945e-11	-
101742015	76.584	36.7796	-1.04954	Down	0.0392779	gi|512905881|ref|XP_004926056.1|/1.30907e-146/PREDICTED: oxidative stress-induced growth inhibitor 1-like [Bombyx mori]
100529237	165.776	79.7081	-1.05246	Down	2.55351e-15	gi|321400090|ref|NP_001189466.1|/1.1754e-166/death associated protein kinase [Bombyx mori]
692725	1774.99	855.309	-1.05292	Down	0	gi|112983924|ref|NP_001037279.1|/6.57671e-26/40S ribosomal protein S29 [Bombyx mori]
101745564	577.892	278.177	-1.05365	Down	1.15028e-07	gi|512903844|ref|XP_004925717.1|/0/PREDICTED: atlastin-like isoform X1 [Bombyx mori]
101736510	659.684	317.536	-1.05385	Down	6.35293e-06	gi|512891796|ref|XP_004922771.1|/0/PREDICTED: LOW QUALITY PROTEIN: ubiquitin carboxyl-terminal hydrolase 32-like, partial [Bombyx mori]
100101190	42.0721	20.0266	-1.05513	Down	0.00104775	gi|357611417|gb|EHJ67474.1|/1.23181e-21/hypothetical protein KGM_03542 [Danaus plexippus]
101746376	1741.98	837.735	-1.05578	Down	0.00495559	gi|512896764|ref|XP_004923988.1|/0/PREDICTED: microsomal triglyceride transfer protein large subunit-like [Bombyx mori]
101735588	172.948	82.8419	-1.05806	Down	2.13469e-05	gi|512892855|ref|XP_004923035.1|/3.22167e-106/PREDICTED: uncharacterized protein LOC101735588 [Bombyx mori]
101736431	93.751	44.785	-1.05871	Down	6.049e-08	gi|357616494|gb|EHJ70222.1|/0/hypothetical protein KGM_03979 [Danaus plexippus]
692697	8514.14	4084.12	-1.05976	Down	0.0320344	gi|112984298|ref|NP_001037223.1|/2.22688e-87/ribosomal protein L21 [Bombyx mori]
732998	334.704	160.068	-1.0622	Down	0	gi|114052160|ref|NP_001040459.1|/4.70386e-143/proteasome subunit alpha type 6-A [Bombyx mori]
101743105	3294.41	1575.49	-1.06401	Down	0.00986436	gi|512894992|ref|XP_004923565.1|/0/PREDICTED: uncharacterized protein LOC101743105 [Bombyx mori]
101744440	197.121	94.049	-1.0642	Down	4.52347e-07	gi|512938270|ref|XP_004933966.1|/4.45357e-110/PREDICTED: uncharacterized protein LOC101744440 [Bombyx mori]
101742452	137.095	65.3214	-1.06465	Down	0.000359243	-
101739732	105.275	49.9796	-1.06835	Down	5.42508e-06	gi|512905537|ref|XP_004925969.1|/0/PREDICTED: transmembrane protease serine 9-like [Bombyx mori]
101739671	647.931	308.568	-1.06921	Down	0.0021487	gi|512892414|ref|XP_004922925.1|/0/PREDICTED: 2-oxoisovalerate dehydrogenase subunit beta, mitochondrial-like isoform X1 [Bombyx mori]
101735537	289.468	137.704	-1.0695	Down	0.0268805	gi|512885800|ref|XP_004921656.1|/0/PREDICTED: LOW QUALITY PROTEIN: vacuolar protein sorting-associated protein 13D-like [Bombyx mori]
100302035	279.315	132.818	-1.07002	Down	0	gi|512893044|ref|XP_004923083.1|/0/PREDICTED: maternal protein pumilio [Bombyx mori]
100134927	627.318	298.545	-1.07017	Down	1.18949e-12	gi|164448662|ref|NP_001106743.1|/2.32548e-73/cytochrome c oxidase subunit Va [Bombyx mori]
732989	3223.65	1534.9	-1.07035	Down	5.48231e-05	gi|115345328|ref|NP_001041705.1|/0/H+ transporting ATP synthase beta subunit isoform 2 [Bombyx mori]
101740562	512.707	243.875	-1.07068	Down	5.58195e-07	gi|512928992|ref|XP_004931716.1|/0/PREDICTED: NADH-ubiquinone oxidoreductase 75 kDa subunit, mitochondrial-like isoform X1 [Bombyx mori]
100307005	47.2054	22.2487	-1.07085	Down	6.09456e-05	gi|261245087|ref|NP_001159614.1|/0/beta-1,3-glucan recognition protein 4 precursor [Bombyx mori]
101740992	52.2662	24.6432	-1.07169	Down	0.000602945	gi|512892172|ref|XP_004922865.1|/1.06203e-65/PREDICTED: GDP-Man:Man(3)GlcNAc(2)-PP-Dol alpha-1,2-mannosyltransferase-like [Bombyx mori]
692939	2880.86	1368.44	-1.07374	Down	0.00171958	gi|114052462|ref|NP_001040245.1|/0/glutamate dehydrogenase [Bombyx mori]
101745658	645.838	306.559	-1.07396	Down	2.97429e-13	gi|512896744|ref|XP_004923983.1|/0/PREDICTED: golgi-specific brefeldin A-resistance guanine nucleotide exchange factor 1-like [Bombyx mori]
101736619	669.335	317.503	-1.07494	Down	1.35475e-05	gi|512911339|ref|XP_004927387.1|/0/PREDICTED: protein EFR3 homolog cmp44E-like [Bombyx mori]
100101187	401.603	190.384	-1.07516	Down	3.48609e-06	gi|153791332|ref|NP_001093285.1|/2.19626e-31/coiled-coil-helix-coiled-coil-helix domain-containing protein 2, mitochondrial-like [Bombyx mori]
100033385	11884.8	5638.37	-1.07571	Down	4.44089e-16	gi|148298787|ref|NP_001091826.1|/2.55305e-70/ubiquitin and ribosomal protein S27a [Bombyx mori]
101744272	90.1542	42.5256	-1.07649	Down	2.15115e-10	gi|512918299|ref|XP_004929099.1|/0/PREDICTED: LOW QUALITY PROTEIN: putative odorant receptor 67c-like [Bombyx mori]
101738979	68.3984	32.2078	-1.07657	Down	1.91749e-06	gi|512909207|ref|XP_004926865.1|/0/PREDICTED: delta(24)-sterol reductase-like isoform X1 [Bombyx mori]
101737841	446.063	211.275	-1.0766	Down	0.000667843	gi|512936895|ref|XP_004933631.1|/0/PREDICTED: acetyl-CoA hydrolase-like [Bombyx mori]
101735855	350.721	165.963	-1.07752	Down	7.75922e-06	gi|512889482|ref|XP_004922288.1|/1.99013e-31/PREDICTED: uncharacterized protein LOC101735855 [Bombyx mori]
101744518	53.9393	25.3174	-1.0785	Down	0.000114466	gi|512918008|ref|XP_004929026.1|/1.8351e-105/PREDICTED: alpha-ketoglutarate-dependent dioxygenase alkB homolog 7-like [Bombyx mori]
101742116	39.0811	18.2766	-1.07889	Down	0.00150921	gi|512924174|ref|XP_004930534.1|/0/PREDICTED: uncharacterized protein LOC101742116 [Bombyx mori]
692866	172.924	81.635	-1.07892	Down	7.75083e-09	gi|114051728|ref|NP_001040176.1|/7.65655e-85/NADH dehydrogenase (ubiquinone) 1 alpha subcomplex, 13 [Bombyx mori]
778455	7929.54	3752.96	-1.07912	Down	5.22843e-06	gi|148298648|ref|NP_001091754.1|/7.97173e-83/ribosomal protein S13 [Bombyx mori]
105841715	2226.64	1050.54	-1.08343	Down	0.000988931	gi|357609072|gb|EHJ66282.1|/0/hypothetical protein KGM_14990 [Danaus plexippus]
101735767	185.897	87.3385	-1.0861	Down	0.00792254	gi|512934386|ref|XP_004933021.1|/0/PREDICTED: methionine--tRNA ligase, mitochondrial-like isoform X1 [Bombyx mori]
101745959	1565.83	737.311	-1.08614	Down	0.0105852	gi|512908248|ref|XP_004926635.1|/2.06723e-162/PREDICTED: adapter molecule Crk-like [Bombyx mori]
693065	1795.25	845.145	-1.08653	Down	4.13003e-14	gi|112984364|ref|NP_001037518.1|/7.93446e-26/ribosomal protein L29 [Bombyx mori]
100500755	118.012	55.2915	-1.08794	Down	0.00326675	gi|306518650|ref|NP_001182387.1|/0/UDP-glucosyltransferase precursor [Bombyx mori]
101735592	298.094	139.531	-1.09285	Down	7.17856e-10	gi|512895105|ref|XP_004923593.1|/0/PREDICTED: TELO2-interacting protein 1 homolog [Bombyx mori]
101746656	313.36	146.516	-1.09454	Down	0	gi|512897560|ref|XP_004924183.1|/0/PREDICTED: protein virilizer-like isoform X1 [Bombyx mori]
101744032	624.438	292.152	-1.09472	Down	1.61496e-06	gi|512909045|ref|XP_004926826.1|/8.24886e-87/PREDICTED: MD-2-related lipid-recognition protein-like [Bombyx mori]
693058	11836.3	5537.79	-1.09578	Down	1.20237e-13	gi|112984394|ref|NP_001037508.1|/4.44655e-82/ribosomal protein S16 [Bombyx mori]
101745892	27.0854	12.4299	-1.09763	Down	0.0216094	gi|512937788|ref|XP_004933850.1|/1.0333e-29/PREDICTED: immediate early response 3-interacting protein 1-like, partial [Bombyx mori]
101743728	107.209	49.8695	-1.09766	Down	0.0225754	gi|512901258|ref|XP_004925091.1|/0/PREDICTED: monocarboxylate transporter 14-like, partial [Bombyx mori]
101735501	72.9652	33.8554	-1.09819	Down	1.20492e-05	gi|512901048|ref|XP_004925040.1|/2.99735e-116/PREDICTED: uncharacterized protein LOC101735501 [Bombyx mori]
732854	20887	9744.29	-1.09995	Down	7.99654e-11	gi|112982669|ref|NP_001037564.1|/9.17059e-115/ribosomal protein S2 [Bombyx mori]
692380	46.2622	21.3422	-1.10085	Down	6.76665e-05	gi|4760786|dbj|BAA77401.1|/9.58371e-163/30kP protease A (43k peptide) precursor [Bombyx mori]
101746195	147.919	68.6925	-1.10182	Down	0.00810139	gi|512911580|ref|XP_004927448.1|/0/PREDICTED: melanotransferrin-like [Bombyx mori]
100187559	670.071	311.71	-1.10306	Down	2.05951e-05	gi|197209948|ref|NP_001127738.1|/0/neuropeptide receptor A3 [Bombyx mori]
105841295	85.8446	39.7282	-1.10333	Down	0.0253243	-
101745599	2049.96	953.426	-1.10406	Down	0.00455959	gi|87248109|gb|ABD36107.1|/9.19081e-167/enoyl-CoA hydratase precursor 1 [Bombyx mori]
101738736	86.3708	39.9408	-1.10448	Down	4.54804e-06	gi|512902249|ref|XP_004925329.1|/1.87625e-51/PREDICTED: uncharacterized protein LOC101738736 [Bombyx mori]
101743656	138.545	64.183	-1.10499	Down	2.11178e-07	gi|512934613|ref|XP_004933074.1|/0/PREDICTED: LOW QUALITY PROTEIN: protein fem-1 homolog A-like [Bombyx mori]
692424	19404.3	9003.67	-1.10775	Down	8.34888e-14	gi|162952033|ref|NP_001106143.1|/1.46402e-141/40S ribosomal protein SA [Bombyx mori]
101736226	381.732	176.84	-1.10826	Down	8.89347e-05	gi|512903927|ref|XP_004925737.1|/3.19491e-121/PREDICTED: flavin reductase (NADPH)-like isoform X1 [Bombyx mori]
101743681	250.065	115.711	-1.10894	Down	2.58538e-07	gi|512912362|ref|XP_004927636.1|/1.56611e-155/PREDICTED: abhydrolase domain-containing protein 3-like [Bombyx mori]
101737307	528.67	244.764	-1.10963	Down	1.47982e-11	gi|512916639|ref|XP_004928688.1|/0/PREDICTED: nuclear pore complex protein Nup205-like [Bombyx mori]
101739025	520.452	240.451	-1.11265	Down	0	gi|512909503|ref|XP_004926936.1|/0/PREDICTED: serine/threonine-protein kinase grp-like [Bombyx mori]
101735951	1234.08	569.55	-1.11497	Down	8.15972e-08	gi|512885819|ref|XP_004921659.1|/0/PREDICTED: LOW QUALITY PROTEIN: translational activator GCN1-like [Bombyx mori]
101744581	41.6765	18.9644	-1.11858	Down	0.014924	gi|512930958|ref|XP_004932189.1|/1.18016e-139/PREDICTED: ras-related protein Rab-28-like [Bombyx mori]
101741873	144.444	66.2145	-1.1203	Down	5.12583e-11	gi|659495007|gb|AID66630.1|/7.31602e-66/sprouty [Bombyx mori]
692590	118.921	54.3859	-1.12261	Down	6.96126e-09	gi|112983142|ref|NP_001037037.1|/2.52836e-176/35kDa protease precursor [Bombyx mori]
732960	4980.95	2286.64	-1.12305	Down	0.0346219	gi|114051702|ref|NP_001040423.1|/0/zinc-containing alcohol dehydrogenase [Bombyx mori]
101739225	880.965	404.234	-1.12307	Down	0.00254554	gi|512909215|ref|XP_004926867.1|/1.70046e-146/PREDICTED: pyrroline-5-carboxylate reductase-like isoform X1 [Bombyx mori]
101739306	708.989	324.989	-1.12435	Down	4.36723e-11	gi|512909511|ref|XP_004926938.1|/0/PREDICTED: LOW QUALITY PROTEIN: serine palmitoyltransferase 2-like [Bombyx mori]
101744304	71.3349	32.4344	-1.12686	Down	0.00146446	gi|512889040|ref|XP_004922186.1|/0/PREDICTED: zinc finger protein 99-like [Bombyx mori]
101744797	105.233	47.9316	-1.12761	Down	0.016427	gi|512912398|ref|XP_004927645.1|/3.50659e-174/PREDICTED: integrator complex subunit 9-like [Bombyx mori]
101738190	178.091	81.2355	-1.12834	Down	0	gi|512937337|ref|XP_004933743.1|/7.35502e-128/PREDICTED: fragile X mental retardation syndrome-related protein 1 homolog [Bombyx mori]
733116	1355.73	618.955	-1.13063	Down	0	gi|114053215|ref|NP_001040528.1|/7.27366e-129/eukaryotic translation initiation factor 3 subunit F [Bombyx mori]
101737466	20.6864	9.21389	-1.13104	Down	0.0426183	gi|512935878|ref|XP_004933382.1|/0/PREDICTED: mucin-2-like [Bombyx mori]
100862778	162.021	73.699	-1.13195	Down	4.1482e-06	gi|379698926|ref|NP_001243934.1|/5.1521e-45/putative cuticle protein CPH45 precursor [Bombyx mori]
101737303	115.267	52.3504	-1.13235	Down	9.82759e-06	gi|512911355|ref|XP_004927391.1|/1.02189e-58/PREDICTED: dolichyl-diphosphooligosaccharide--protein glycosyltransferase subunit DAD1-like [Bombyx mori]
101741943	29.4554	13.1847	-1.13453	Down	0.00127027	gi|512894452|ref|XP_004923434.1|/0/PREDICTED: transcription termination factor 2-like [Bombyx mori]
101743877	826.3	375.616	-1.13652	Down	0	gi|357609787|gb|EHJ66671.1|/0/hypothetical protein KGM_08776 [Danaus plexippus]
100127128	1274.98	579.677	-1.13658	Down	3.868e-06	gi|163838694|ref|NP_001106230.1|/1.16682e-157/cytochrome c1 [Bombyx mori]
100190965	28.744	12.8293	-1.13795	Down	0.0314731	gi|209571460|ref|NP_001129363.1|/0/serine protease inhibitor 33 precursor [Bombyx mori]
101736606	542.459	246.192	-1.13837	Down	0.000233036	gi|512888314|ref|XP_004922067.1|/0/PREDICTED: macrophage mannose receptor 1-like [Bombyx mori]
100101186	12586.1	5714.89	-1.13897	Down	5.75162e-11	gi|153791847|ref|NP_001093284.1|/5.10583e-86/abnormal wing disc-like protein [Bombyx mori]
101739922	288.386	130.619	-1.14007	Down	3.36664e-12	gi|512908093|ref|XP_004926598.1|/5.36851e-35/PREDICTED: NADH dehydrogenase [ubiquinone] 1 alpha subcomplex subunit 4-like isoform X1 [Bombyx mori]
692639	1659.95	752.507	-1.14091	Down	0.000274764	gi|112982998|ref|NP_001037084.1|/4.74058e-83/superoxide dismutase [Cu-Zn] [Bombyx mori]
101737632	111.705	50.4022	-1.1415	Down	0.000175787	gi|512909461|ref|XP_004926927.1|/4.80342e-131/PREDICTED: out at first protein-like isoform X1 [Bombyx mori]
101745480	757.28	342.699	-1.14291	Down	3.9623e-05	gi|512912414|ref|XP_004927649.1|/0/PREDICTED: NADH dehydrogenase [ubiquinone] 1 alpha subcomplex subunit 10, mitochondrial-like [Bombyx mori]
101738735	42.738	19.1026	-1.14426	Down	0.044497	gi|512901127|ref|XP_004925059.1|/0/PREDICTED: uncharacterized family 31 glucosidase KIAA1161-like [Bombyx mori]
101739760	334.218	150.902	-1.14495	Down	2.09326e-06	gi|512934503|ref|XP_004933049.1|/3.28349e-176/PREDICTED: uncharacterized protein LOC101739760 [Bombyx mori]
101744941	1418.28	640.777	-1.14572	Down	1.29175e-06	gi|357623211|gb|EHJ74455.1|/0/putative acyl-coa dehydrogenase [Danaus plexippus]
101735750	153.528	68.986	-1.14925	Down	0.000294665	gi|512915582|ref|XP_004928424.1|/0/PREDICTED: transmembrane protease serine 9-like [Bombyx mori]
101744076	380.522	170.917	-1.15271	Down	5.61503e-06	gi|512903800|ref|XP_004925706.1|/0/PREDICTED: protein YIF1B-like isoform X1 [Bombyx mori]
101736429	204.171	91.3702	-1.15628	Down	0.000204897	gi|512892882|ref|XP_004923042.1|/2.33999e-27/PREDICTED: uncharacterized protein LOC101736429 [Bombyx mori]
101746897	51.4583	22.8484	-1.15657	Down	0.0411063	gi|512902712|ref|XP_004925441.1|/3.19497e-175/PREDICTED: zinc transporter ZIP3-like [Bombyx mori]
105841244	156.925	70.0399	-1.15899	Down	7.09766e-13	gi|512895587|ref|XP_004923708.1|/0/PREDICTED: LOW QUALITY PROTEIN: histone deacetylase 4-like [Bombyx mori]
101743811	122.987	54.8215	-1.15952	Down	1.92014e-05	gi|512890135|ref|XP_004922463.1|/1.40257e-53/PREDICTED: uncharacterized protein LOC101743811 isoform X1 [Bombyx mori]
101740005	926.137	414.336	-1.15961	Down	0	gi|512909528|ref|XP_004926943.1|/0/PREDICTED: WD repeat-containing protein 26-like [Bombyx mori]
693074	54.5815	24.1972	-1.15963	Down	0.00735416	gi|443417987|ref|NP_001037536.3|/0/membrane-bound alkaline phosphatase precursor [Bombyx mori]
101746806	315.154	140.816	-1.15984	Down	1.22125e-14	gi|512917726|ref|XP_004928958.1|/0/PREDICTED: uncharacterized protein LOC101746806 [Bombyx mori]
101736268	490.653	219.247	-1.1606	Down	3.79058e-05	gi|158287621|ref|XP_309608.4|/3.10216e-153/AGAP004055-PA [Anopheles gambiae str. PEST]
692700	20336.4	9096.42	-1.16066	Down	0	gi|112984266|ref|NP_001037229.1|/2.90883e-76/ribosomal protein L23A [Bombyx mori]
101747211	505.835	225.828	-1.16194	Down	7.80255e-08	gi|512911307|ref|XP_004927379.1|/0/PREDICTED: glycosylphosphatidylinositol anchor attachment 1 protein-like [Bombyx mori]
692602	24633.1	10998	-1.16333	Down	1.04689e-09	gi|160333861|ref|NP_001037048.1|/9.78687e-127/ribosomal protein L10 [Bombyx mori]
105841402	41.9971	18.4829	-1.16581	Down	0.000158007	gi|357603464|gb|EHJ63793.1|/1.14919e-63/TPR repeat-containing protein [Danaus plexippus]
101736068	3199.12	1425.35	-1.16613	Down	0.027303	gi|512931403|ref|XP_004932294.1|/0/PREDICTED: juvenile hormone esterase-like [Bombyx mori]
101745824	104.076	46.1387	-1.16623	Down	0.0045805	gi|512913419|ref|XP_004927891.1|/4.05852e-41/PREDICTED: cytochrome b-c1 complex subunit 8-like [Bombyx mori]
101745968	102.995	45.5378	-1.16996	Down	8.28004e-13	gi|512917196|ref|XP_004928828.1|/0/PREDICTED: serine/arginine repetitive matrix protein 1-like [Bombyx mori]
101743287	244.683	108.366	-1.17186	Down	2.75422e-07	gi|512935373|ref|XP_004933259.1|/3.46443e-33/PREDICTED: cytochrome c oxidase subunit 7C, mitochondrial-like [Bombyx mori]
101747176	993.875	439.536	-1.17631	Down	0.0248601	gi|512911603|ref|XP_004927453.1|/0/PREDICTED: homogentisate 1,2-dioxygenase-like [Bombyx mori]
101736135	360.2	159.023	-1.17741	Down	0	gi|512907379|ref|XP_004926427.1|/0/PREDICTED: nuclear protein localization protein 4 homolog [Bombyx mori]
101740141	508.51	223.894	-1.18193	Down	0	gi|512911142|ref|XP_004927342.1|/0/PREDICTED: tankyrase-1-like [Bombyx mori]
778453	7940.07	3496.22	-1.18326	Down	2.36612e-09	gi|148298719|ref|NP_001091752.1|/4.77878e-73/ribosomal protein L32 [Bombyx mori]
101741568	99.3844	43.4992	-1.18415	Down	0.00412793	gi|512902328|ref|XP_004925349.1|/0/PREDICTED: guanine nucleotide-binding protein G(s) subunit alpha-like [Bombyx mori]
101740574	61.1522	26.6673	-1.1845	Down	0.000126862	gi|512890038|ref|XP_004922438.1|/1.38305e-41/PREDICTED: calphotin-like [Bombyx mori]
101743564	299.455	131.062	-1.18947	Down	0.000988384	gi|512933437|ref|XP_004932791.1|/4.08565e-62/PREDICTED: macrophage migration inhibitory factor-like [Bombyx mori]
101743121	70.5105	30.6308	-1.19163	Down	0.00254891	gi|512914433|ref|XP_004928141.1|/2.9264e-180/PREDICTED: mitochondrial 2-oxodicarboxylate carrier-like [Bombyx mori]
101742923	498.876	217.821	-1.19395	Down	5.41966e-11	gi|512894136|ref|XP_004923359.1|/0/PREDICTED: metastasis-associated protein MTA1-like [Bombyx mori]
101739920	563.065	245.485	-1.19626	Down	3.00864e-06	gi|512906918|ref|XP_004926314.1|/0/PREDICTED: 6-phosphofructo-2-kinase/fructose-2,6-bisphosphatase-like [Bombyx mori]
692671	13156.4	5735.51	-1.19771	Down	1.09652e-05	gi|112984422|ref|NP_001037165.1|/7.64669e-97/60S ribosomal protein L17 [Bombyx mori]
101736550	63.8226	27.5635	-1.19879	Down	5.67624e-07	gi|512931612|ref|XP_004932346.1|/0/PREDICTED: lipase member H-A-like [Bombyx mori]
693066	12605.2	5483.51	-1.20079	Down	3.33333e-12	gi|112983535|ref|NP_001037520.1|/1.84637e-60/ribosomal protein S26 [Bombyx mori]
101744511	62.0004	26.6677	-1.20422	Down	8.21544e-06	gi|357624911|gb|EHJ75507.1|/0/hypothetical protein KGM_17166 [Danaus plexippus]
101745976	820.075	355.08	-1.20663	Down	2.97151e-12	gi|512927814|ref|XP_004931429.1|/0/PREDICTED: trithorax group protein osa-like [Bombyx mori]
101738742	252.475	109.071	-1.20769	Down	2.95315e-08	gi|512911391|ref|XP_004927400.1|/1.24776e-123/PREDICTED: oxysterol-binding protein-related protein 11-like isoform X1 [Bombyx mori]
101744608	485.621	209.665	-1.21008	Down	0.00576985	gi|512903251|ref|XP_004925574.1|/7.80946e-61/PREDICTED: uncharacterized protein LOC101744608 [Bombyx mori]
692552	2864.48	1237.65	-1.21039	Down	8.48543e-08	gi|112983322|ref|NP_001037003.1|/0/transitional endoplasmic reticulum ATPase TER94 [Bombyx mori]
101735482	74.9572	32.1272	-1.21146	Down	0.00818532	gi|512925004|ref|XP_004930732.1|/3.50312e-22/PREDICTED: 26S proteasome complex subunit DSS1-like [Bombyx mori]
101742826	190.22	81.8969	-1.21154	Down	8.41296e-06	gi|558413430|dbj|BAO05323.1|/1.02464e-179/LIM-domain binding protein [Bombyx mori]
101742612	432.134	186.204	-1.21272	Down	0.000300369	gi|512935361|ref|XP_004933256.1|/3.45794e-101/PREDICTED: NADH dehydrogenase [ubiquinone] 1 alpha subcomplex subunit 8-like [Bombyx mori]
101737191	162.636	69.8887	-1.21353	Down	1.76015e-12	gi|512897635|ref|XP_004924201.1|/0/PREDICTED: adenylyltransferase and sulfurtransferase MOCS3-like [Bombyx mori]
101740414	62.6612	26.7138	-1.21695	Down	2.28727e-05	gi|512912576|ref|XP_004927692.1|/2.54334e-144/PREDICTED: collagenase-like isoform X1 [Bombyx mori]
101738722	36.9586	15.6484	-1.21771	Down	0.0299273	gi|512928409|ref|XP_004931571.1|/0/PREDICTED: leucine-rich repeat-containing protein 48-like [Bombyx mori]
101737183	66.1214	28.1654	-1.21882	Down	7.93309e-07	gi|512891816|ref|XP_004922776.1|/0/PREDICTED: uncharacterized protein LOC101737183 [Bombyx mori]
100329147	715.909	307.149	-1.2197	Down	0.0277375	gi|284813563|ref|NP_001165387.1|/1.30185e-138/adenylate kinase 2 [Bombyx mori]
100188939	94.5127	40.2939	-1.22127	Down	9.70902e-06	gi|197927103|ref|NP_001128193.1|/2.65197e-10/dolichyl-diphosphooligosaccharide--protein glycosyltransferase subunit 4 [Bombyx mori]
692694	10969	4704.4	-1.22128	Down	2.46929e-10	gi|112984318|ref|NP_001037217.1|/2.30946e-90/60S ribosomal protein L18 [Bombyx mori]
732862	4186.08	1792.94	-1.22308	Down	1.41641e-07	gi|114052941|ref|NP_001040332.1|/1.03516e-96/signal sequence receptor beta subunit precursor [Bombyx mori]
101744447	390.966	166.999	-1.2251	Down	0.0293224	gi|512889046|ref|XP_004922187.1|/0/PREDICTED: tubulin beta-1 chain-like [Bombyx mori]
101735686	128.82	54.6808	-1.22983	Down	1.201e-06	gi|512894542|ref|XP_004923455.1|/0/PREDICTED: uncharacterized protein LOC101735686 [Bombyx mori]
100302108	173.624	73.7032	-1.2314	Down	1.55431e-15	gi|239985451|ref|NP_001155264.1|/4.43346e-25/uncharacterized protein LOC100302108 [Bombyx mori]
101742964	955.371	406.319	-1.23258	Down	0.0392482	gi|512890457|ref|XP_004922518.1|/0/PREDICTED: zinc finger protein 208-like [Bombyx mori]
733001	5918.2	2517.25	-1.23317	Down	8.85743e-06	gi|114052256|ref|NP_001040462.1|/0/serine proteinase-like protein precursor [Bombyx mori]
101738922	100.242	42.3086	-1.23614	Down	7.05823e-05	-
101745378	861.336	365.226	-1.23682	Down	4.74029e-06	gi|512906221|ref|XP_004926142.1|/0/PREDICTED: putative mitochondrial inner membrane protein-like [Bombyx mori]
105842111	39.433	16.475	-1.23782	Down	0.00349227	-
101739938	664.32	280.71	-1.24154	Down	3.22275e-10	gi|357625343|gb|EHJ75823.1|/0/putative Helicase [Danaus plexippus]
692657	16958.9	7163.97	-1.24316	Down	2.28706e-14	gi|37359627|emb|CAD29995.1|/8.97708e-150/ribosomal P0 protein [Bombyx mori]
101746841	520.708	219.636	-1.24375	Down	7.76335e-06	gi|512903882|ref|XP_004925726.1|/8.17972e-38/PREDICTED: uncharacterized protein LOC101746841 isoform X1 [Bombyx mori]
101739028	326.893	137.726	-1.24445	Down	1.8305e-11	gi|512912555|ref|XP_004927686.1|/0/PREDICTED: uncharacterized protein LOC101739028, partial [Bombyx mori]
101745610	151.725	63.7635	-1.2451	Down	0.0222773	gi|512902156|ref|XP_004925306.1|/1.254e-174/PREDICTED: putative carbonic anhydrase 5-like [Bombyx mori]
101746822	442.469	186.271	-1.24627	Down	3.33067e-16	gi|512935468|ref|XP_004933282.1|/2.30602e-154/PREDICTED: proteasome subunit beta type-4-like [Bombyx mori]
733140	83.3626	34.7573	-1.25188	Down	4.05513e-09	gi|512901183|ref|XP_004925073.1|/0/PREDICTED: uncharacterized family 31 glucosidase KIAA1161 [Bombyx mori]
101745899	32.5384	13.4087	-1.25265	Down	0.0200655	gi|512902417|ref|XP_004925371.1|/0/PREDICTED: putative inorganic phosphate cotransporter-like [Bombyx mori]
101739447	19.3482	7.86685	-1.25373	Down	0.0296836	gi|512902269|ref|XP_004925334.1|/2.63233e-53/PREDICTED: uncharacterized protein LOC101739447 [Bombyx mori]
100379188	853.497	357.34	-1.25509	Down	0	gi|289629218|ref|NP_001166193.1|/0/coatomer protein complex subunit beta [Bombyx mori]
101746713	19262.9	8067.24	-1.25563	Down	5.97951e-07	gi|512912752|ref|XP_004927733.1|/0/PREDICTED: spondin-1-like [Bombyx mori]
692621	17309.2	7244.68	-1.2565	Down	3.53872e-05	gi|112983052|ref|NP_001037068.1|/4.52319e-65/chemosensory protein 7 precursor [Bombyx mori]
101742925	1695.56	709.287	-1.25681	Down	4.59632e-14	gi|512895827|ref|XP_004923765.1|/0/PREDICTED: rho guanine nucleotide exchange factor 11-like [Bombyx mori]
778465	2817.07	1177.08	-1.25868	Down	0	gi|148298752|ref|NP_001091764.1|/1.96966e-151/14-3-3 epsilon protein [Bombyx mori]
101746938	2720.56	1135.82	-1.25986	Down	0.000265834	gi|512899264|ref|XP_004924600.1|/0/PREDICTED: uncharacterized protein LOC101746938 [Bombyx mori]
105841286	381.659	159.089	-1.26021	Down	1.52767e-13	gi|357626135|gb|EHJ76333.1|/1.99735e-107/putative cereblon [Danaus plexippus]
101740139	150.14	62.3247	-1.2627	Down	1.39999e-13	gi|512909791|ref|XP_004927007.1|/0/PREDICTED: protein bicaudal D-like [Bombyx mori]
692607	14316.7	5963.31	-1.26345	Down	8.29995e-05	gi|112983100|ref|NP_001037053.1|/0/clip domain serine protease 11 precursor [Bombyx mori]
101745749	57.4547	23.6666	-1.26451	Down	8.64181e-05	gi|512939296|ref|XP_004934206.1|/1.49581e-75/PREDICTED: SLIT-ROBO Rho GTPase-activating protein 3-like, partial [Bombyx mori]
101741426	102.333	42.3073	-1.26585	Down	0.000157567	-
101735688	356.705	147.79	-1.26875	Down	0	gi|512896792|ref|XP_004923995.1|/0/PREDICTED: histone acetyltransferase KAT6A-like [Bombyx mori]
101735975	65.7693	27.0386	-1.26917	Down	0.000500574	gi|666916273|gb|AIG51931.1|/0/ionotropic glutamate receptor, partial [Helicoverpa armigera]
101739907	133.159	54.9763	-1.26975	Down	7.06057e-09	gi|512892142|ref|XP_004922857.1|/5.36708e-135/PREDICTED: plectin-like [Bombyx mori]
692659	58185	24058.8	-1.27407	Down	7.09171e-07	gi|112982800|ref|NP_001037129.1|/0/ribosomal protein L4 [Bombyx mori]
105842530	268.016	110.545	-1.27444	Down	0.000894894	gi|389610121|dbj|BAM18672.1|/1.08698e-163/inositol 1 [Papilio xuthus]
733054	272.111	112.194	-1.27499	Down	2.05914e-07	gi|112983234|ref|NP_001037606.1|/9.10427e-158/TAR DNA binding protein homolog [Bombyx mori]
101738705	7388.84	3052.55	-1.27522	Down	0.000146168	gi|512907159|ref|XP_004926374.1|/1.71128e-175/PREDICTED: glycine N-methyltransferase-like [Bombyx mori]
101737545	386.595	159.436	-1.27558	Down	1.05456e-05	gi|512915980|ref|XP_004928520.1|/1.206e-159/PREDICTED: S-formylglutathione hydrolase-like isoform X1 [Bombyx mori]
101744811	9476.07	3913.25	-1.27583	Down	0.000770292	gi|512924921|ref|XP_004930711.1|/5.28973e-105/PREDICTED: uncharacterized protein LOC101744811 [Bombyx mori]
101746224	1007.38	415.61	-1.27643	Down	0.00719411	gi|512885748|ref|XP_004921647.1|/1.39105e-157/PREDICTED: 15-hydroxyprostaglandin dehydrogenase [NAD(+)]-like [Bombyx mori]
101737345	648.662	267.442	-1.2769	Down	1.47509e-10	gi|512906589|ref|XP_004926234.1|/3.60198e-147/PREDICTED: epidermal growth factor receptor substrate 15-like 1-like [Bombyx mori]
732926	687.325	282.875	-1.27955	Down	3.2083e-08	gi|114051159|ref|NP_001040391.1|/9.82477e-93/tetraspanin E118 [Bombyx mori]
101746182	252.036	103.221	-1.28439	Down	2.22045e-16	gi|512901012|ref|XP_004925031.1|/0/PREDICTED: uncharacterized protein LOC101746182 [Bombyx mori]
101743002	3160.92	1295.72	-1.28631	Down	0.000164013	gi|512936253|ref|XP_004933473.1|/0/PREDICTED: LOW QUALITY PROTEIN: cartilage oligomeric matrix protein-like [Bombyx mori]
101746314	33.1359	13.3338	-1.2864	Down	0.00241935	gi|512933513|ref|XP_004932809.1|/0/PREDICTED: CUB and sushi domain-containing protein 3-like [Bombyx mori]
101736137	713.437	291.585	-1.28963	Down	8.77076e-15	gi|512908573|ref|XP_004926714.1|/0/PREDICTED: putative U5 small nuclear ribonucleoprotein 200 kDa helicase-like [Bombyx mori]
105842579	125.428	51.0147	-1.29078	Down	4.61084e-09	-
733003	406.281	165.612	-1.29248	Down	0.000742401	gi|114052210|ref|NP_001040464.1|/1.51242e-130/thioredoxin peroxidase [Bombyx mori]
101735829	69.8033	28.2267	-1.29342	Down	0.00470992	gi|512896796|ref|XP_004923996.1|/0/PREDICTED: fatty-acid amide hydrolase 2-like [Bombyx mori]
101743760	99.676	40.3738	-1.29485	Down	2.86444e-07	gi|512887370|ref|XP_004921913.1|/0/PREDICTED: uncharacterized protein LOC101743760 [Bombyx mori]
105841450	451.828	183.564	-1.29751	Down	7.77208e-09	-
101741146	118.307	47.8619	-1.29799	Down	1.57529e-06	gi|556019|gb|AAC13648.1|/0/gag protein [Bombyx mori]
101738692	133.151	53.7322	-1.30243	Down	0.00047706	gi|512890794|ref|XP_004922574.1|/0/PREDICTED: nuclear inhibitor of protein phosphatase 1-like [Bombyx mori]
101743260	2312.84	937.445	-1.30247	Down	0.0199596	gi|512909603|ref|XP_004926962.1|/0/PREDICTED: serine protease snake-like [Bombyx mori]
733123	299.549	121.19	-1.30251	Down	1.11156e-12	gi|114053075|ref|NP_001040535.1|/5.88971e-144/NADH-ubiquinone reductase [Bombyx mori]
101736104	16.3646	6.36611	-1.30579	Down	0.03172	-
101745713	87.4926	35.1202	-1.30649	Down	3.43988e-06	gi|389609515|dbj|BAM18369.1|/1.57252e-47/NADH-ubiquinone oxidoreductase subunit B14.5b [Papilio xuthus]
101743908	562.714	227.127	-1.30729	Down	8.2744e-07	gi|512885654|ref|XP_004921630.1|/4.44877e-154/PREDICTED: CD63 antigen-like [Bombyx mori]
100037424	2639.17	1064.84	-1.3091	Down	0.0252908	gi|148298878|ref|NP_001091829.1|/0/vacuolar ATP synthase catalytic subunit A [Bombyx mori]
101735450	99.7795	39.9983	-1.30968	Down	1.34992e-12	gi|512892030|ref|XP_004922829.1|/7.83652e-43/PREDICTED: ubiquitin-fold modifier 1-like isoform X1 [Bombyx mori]
692626	8715.27	3515.51	-1.30971	Down	0.00010808	gi|158631166|ref|NP_001037072.1|/1.23994e-165/ADP/ATP translocase [Bombyx mori]
692594	4945.11	1992.38	-1.31132	Down	5.15678e-10	gi|112983140|ref|NP_001037041.1|/3.8426e-89/activating transcription factor of chaperone [Bombyx mori]
101738633	116.667	46.7421	-1.31179	Down	2.02294e-12	gi|357631019|gb|EHJ78758.1|/0/hypothetical protein KGM_11849 [Danaus plexippus]
732982	190.935	76.6289	-1.31234	Down	0.000281603	gi|114051976|ref|NP_001040443.1|/3.08112e-81/troponin C 25D [Bombyx mori]
101745491	155.614	62.3909	-1.3127	Down	0.00510636	gi|357619887|gb|EHJ72287.1|/4.61145e-56/hypothetical protein KGM_16123 [Danaus plexippus]
101745410	27.8071	10.9308	-1.31386	Down	0.00060222	gi|512939509|ref|XP_004934258.1|/3.47139e-82/PREDICTED: lipoprotein lipase-like, partial [Bombyx mori]
101737027	109.593	43.8212	-1.31411	Down	0.0262926	gi|389609045|dbj|BAM18134.1|/4.93338e-61/unknown unsecreted protein [Papilio xuthus]
101739231	84.8142	33.8459	-1.31452	Down	0.00807786	gi|512927175|ref|XP_004931269.1|/5.90893e-60/PREDICTED: uncharacterized protein LOC101739231 [Bombyx mori]
101746466	216.411	86.5035	-1.3187	Down	2.67496e-08	gi|512901302|ref|XP_004925102.1|/0/PREDICTED: suppressor of fused homolog [Bombyx mori]
105842329	177.09	70.7004	-1.3195	Down	3.15489e-10	-
692636	17386.9	6950.07	-1.32284	Down	3.11739e-06	gi|112983016|ref|NP_001037081.1|/1.46913e-43/cationic peptide CP8 precursor [Bombyx mori]
778514	15304.3	6110.46	-1.32453	Down	0.000124734	gi|148298732|ref|NP_001091809.1|/6.30499e-65/ribosomal protein S20 [Bombyx mori]
101736445	205.298	81.6398	-1.32586	Down	0	gi|512913843|ref|XP_004927992.1|/1.62207e-102/PREDICTED: caseinolytic peptidase B protein homolog [Bombyx mori]
101743106	118.339	46.8842	-1.3279	Down	2.92322e-13	gi|512896413|ref|XP_004923905.1|/1.88356e-34/PREDICTED: NADH dehydrogenase [ubiquinone] 1 alpha subcomplex subunit 1-like isoform X1 [Bombyx mori]
105842902	7822.31	3112.76	-1.32928	Down	0.000899402	gi|512899980|ref|XP_004924780.1|/5.38302e-53/PREDICTED: protein yellow-like [Bombyx mori]
101741790	55.6611	21.8728	-1.33073	Down	6.91203e-05	gi|512888938|ref|XP_004922169.1|/0/PREDICTED: S-phase kinase-associated protein 2-like [Bombyx mori]
101735584	7875.26	3123.65	-1.33397	Down	0	gi|512889475|ref|XP_004922286.1|/0/PREDICTED: protein toll-like [Bombyx mori]
101740318	26.763	10.3421	-1.3363	Down	0.0136212	gi|512907994|ref|XP_004926573.1|/4.2676e-66/PREDICTED: synaptic vesicle 2-related protein-like [Bombyx mori]
105841931	122.301	48.1565	-1.33695	Down	5.96691e-08	-
101738461	59.8729	23.4386	-1.33728	Down	0.00359401	gi|512934467|ref|XP_004933040.1|/1.44091e-86/PREDICTED: uncharacterized protein LOC101738461 isoform X1 [Bombyx mori]
692927	4124.32	1629.98	-1.33907	Down	0.000120949	gi|391339070|ref|XP_003743876.1|/1.16337e-80/PREDICTED: calmodulin-like [Metaseiulus occidentalis]
101740678	276.519	108.899	-1.34098	Down	1.43774e-12	gi|357620875|gb|EHJ72907.1|/2.05432e-30/putative nuclear transcription factor, X-box binding protein [Danaus plexippus]
100529234	289.601	113.764	-1.34476	Down	2.67375e-05	gi|321400084|ref|NP_001189463.1|/0/tak1 [Bombyx mori]
732990	867.589	341.166	-1.34545	Down	1.9187e-07	gi|114052088|ref|NP_001040451.1|/1.20397e-105/vacuolar ATP synthase subunit E [Bombyx mori]
101737880	18.1893	6.89013	-1.3474	Down	0.00485766	gi|512927139|ref|XP_004931260.1|/0/PREDICTED: neurogenic locus notch homolog protein 1-like [Bombyx mori]
101743462	57.7368	22.3956	-1.34972	Down	1.42445e-06	gi|512917973|ref|XP_004929017.1|/1.75749e-179/PREDICTED: 2-methoxy-6-polyprenyl-1,4-benzoquinol methylase, mitochondrial-like isoform X1 [Bombyx mori]
692714	21047.2	8254.81	-1.35027	Down	2.90545e-13	gi|112984078|ref|NP_001037257.1|/5.4011e-151/40S ribosomal protein S4 [Bombyx mori]
101739774	3105.78	1217.57	-1.35064	Down	7.3858e-06	gi|512897142|ref|XP_004924081.1|/3.12879e-157/PREDICTED: phytanoyl-CoA dioxygenase, peroxisomal-like isoform X1 [Bombyx mori]
101746156	210.812	82.3954	-1.3508	Down	0.000254004	gi|512925305|ref|XP_004930806.1|/2.22989e-61/PREDICTED: uncharacterized protein LOC101746156 [Bombyx mori]
101741524	3178.64	1244.26	-1.35282	Down	1.07135e-07	gi|512908146|ref|XP_004926609.1|/0/PREDICTED: synaptic vesicle glycoprotein 2B-like isoform X1 [Bombyx mori]
101736091	28.8318	11.0107	-1.35519	Down	0.00734139	gi|512903923|ref|XP_004925736.1|/3.964e-103/PREDICTED: location of vulva defective 1-like [Bombyx mori]
732952	25.0292	9.51333	-1.35679	Down	0.000666977	gi|114050919|ref|NP_001040415.1|/0/clip domain serine protease 3 precursor [Bombyx mori]
100101168	98.0847	37.9711	-1.3593	Down	9.11924e-06	gi|160333368|ref|NP_001103822.1|/9.3817e-111/ociad protein isoform 2 [Bombyx mori]
100101181	848.391	329.729	-1.36231	Down	0	gi|153791739|ref|NP_001093279.1|/3.18218e-99/H+ transporting ATP synthase subunit d [Bombyx mori]
101739412	220.719	85.3765	-1.36591	Down	1.06838e-11	-
101737733	186.484	71.8968	-1.36983	Down	1.67422e-13	gi|512918610|ref|XP_004929176.1|/0/PREDICTED: TBC1 domain family member 24-like isoform X1 [Bombyx mori]
692634	62.6451	23.9687	-1.37043	Down	3.76897e-11	gi|112983020|ref|NP_001037080.1|/1.63467e-102/juvenile hormone diol kinase [Bombyx mori]
101736187	1012.05	390.808	-1.37178	Down	0	gi|512913835|ref|XP_004927990.1|/0/PREDICTED: tyrosine-protein phosphatase 10D-like [Bombyx mori]
101737347	3583.23	1382.73	-1.37347	Down	0.019108	gi|512908327|ref|XP_004926654.1|/3.21071e-97/PREDICTED: calexcitin-2-like [Bombyx mori]
692772	1415.13	544.533	-1.37715	Down	0	gi|116175238|ref|NP_001037358.2|/2.38208e-85/time interval measuring enzyme-esterase A4 precursor [Bombyx mori]
101747027	213.074	81.3345	-1.38477	Down	8.27816e-11	gi|512901036|ref|XP_004925037.1|/0/PREDICTED: mediator of RNA polymerase II transcription subunit 16-like [Bombyx mori]
101744425	416.496	159.227	-1.38485	Down	1.51212e-13	gi|512924914|ref|XP_004930709.1|/0/PREDICTED: WD and tetratricopeptide repeats protein 1-like [Bombyx mori]
105841527	1663.32	636.308	-1.38568	Down	0.00319866	-
692595	916.068	350.227	-1.38608	Down	0	gi|112983128|ref|NP_001037042.1|/0/nuclear hormone receptor E75 isoform C [Bombyx mori]
101742173	311.542	118.921	-1.38624	Down	0.000563506	gi|512930477|ref|XP_004932077.1|/4.85e-33/PREDICTED: uncharacterized protein LOC101742173 isoform X1 [Bombyx mori]
692889	2786.38	1063.65	-1.38901	Down	0.00129466	gi|114051966|ref|NP_001040198.1|/0/mitochondrial aldehyde dehydrogenase [Bombyx mori]
692654	15352.7	5858.93	-1.38972	Down	2.42806e-13	gi|112982701|ref|NP_001037114.1|/6.35127e-61/40S ribosomal protein S14 [Bombyx mori]
101738476	100.612	38.1122	-1.39055	Down	9.58955e-07	gi|512902241|ref|XP_004925327.1|/8.42463e-61/PREDICTED: probable salivary secreted peptide-like [Bombyx mori]
101745189	104.905	39.727	-1.39136	Down	6.87776e-10	gi|512911837|ref|XP_004927509.1|/1.66966e-64/PREDICTED: uncharacterized protein LOC101745189 [Bombyx mori]
101745920	27.22	10.1098	-1.39181	Down	0.000458268	gi|512924493|ref|XP_004930609.1|/3.90576e-38/PREDICTED: U1 small nuclear ribonucleoprotein A-like [Bombyx mori]
692662	31359.2	11927.3	-1.39459	Down	3.33067e-16	gi|112983462|ref|NP_001037138.1|/1.72088e-107/ribosomal protein L7A [Bombyx mori]
733002	41.5395	15.5016	-1.3977	Down	6.03387e-05	gi|114052188|ref|NP_001040463.1|/2.45668e-57/transcription initiation factor IIA gamma chain [Bombyx mori]
105841837	188.855	71.32	-1.39957	Down	0.00936028	gi|641647400|ref|XP_008178199.1|/7.32447e-28/PREDICTED: uncharacterized protein LOC100570314 [Acyrthosiphon pisum]
105841907	22.6718	8.313	-1.40227	Down	0.0200216	gi|357607279|gb|EHJ65434.1|/0/hypothetical protein KGM_05419 [Danaus plexippus]
101738186	6083.64	2299.17	-1.40366	Down	1.48496e-05	gi|512932519|ref|XP_004932565.1|/0/PREDICTED: aconitate hydratase, mitochondrial-like [Bombyx mori]
101744958	94.4128	35.4028	-1.40437	Down	7.36845e-05	gi|512927026|ref|XP_004931231.1|/0/PREDICTED: dentin sialophosphoprotein-like [Bombyx mori]
101746215	417.813	157.416	-1.40585	Down	2.7367e-13	gi|512931904|ref|XP_004932415.1|/2.25254e-93/PREDICTED: uncharacterized protein LOC101746215 isoform X1 [Bombyx mori]
101745665	234	88.0126	-1.40639	Down	0	gi|512905412|ref|XP_004925938.1|/2.60552e-41/PREDICTED: palmitoyltransferase ZDHHC18-like [Bombyx mori]
732876	751.028	282.247	-1.41055	Down	0	gi|114052504|ref|NP_001040344.1|/6.89546e-138/proteasome 25 kDa subunit [Bombyx mori]
101746000	227.202	85.1629	-1.41119	Down	0.000217582	gi|512907328|ref|XP_004926414.1|/0/PREDICTED: uncharacterized protein LOC101746000 [Bombyx mori]
101740270	25.8246	9.43662	-1.41236	Down	0.0377119	gi|512898790|ref|XP_004924483.1|/0/PREDICTED: uncharacterized protein LOC101740270 [Bombyx mori]
692712	26056.5	9784.87	-1.41298	Down	5.10703e-15	gi|112984112|ref|NP_001037253.1|/4.87693e-131/ribosomal protein S3 [Bombyx mori]
101743176	3036.69	1138.78	-1.41468	Down	1.02075e-06	gi|512910144|ref|XP_004927095.1|/0/PREDICTED: uncharacterized protein LOC101743176 [Bombyx mori]
101737944	81.9823	30.484	-1.41473	Down	3.06e-05	gi|357606852|gb|EHJ65247.1|/0/hypothetical protein KGM_05953 [Danaus plexippus]
101736804	881.508	329.868	-1.41692	Down	0	gi|512909433|ref|XP_004926920.1|/1.54556e-63/PREDICTED: protein phosphatase 1 regulatory subunit 14B-like isoform X1 [Bombyx mori]
101738119	397.583	148.542	-1.4178	Down	0.00468929	gi|512901413|ref|XP_004925129.1|/6.5439e-93/PREDICTED: LOW QUALITY PROTEIN: translocon-associated protein subunit delta-like [Bombyx mori]
105842787	28.2779	10.2607	-1.42548	Down	0.000159207	gi|357613731|gb|EHJ68690.1|/1.92925e-16/hypothetical protein KGM_13300 [Danaus plexippus]
101744024	311.522	115.445	-1.42879	Down	8.43769e-15	gi|512899813|ref|XP_004924739.1|/0/PREDICTED: remodeling and spacing factor 1-like [Bombyx mori]
101736816	6276.85	2330.2	-1.42942	Down	0.00549876	gi|226235192|dbj|BAH47555.1|/9.10917e-37/aquaporin AQP-Gra2 [Grapholita molesta]
101744018	106.668	39.3319	-1.42957	Down	3.55271e-15	gi|512889028|ref|XP_004922184.1|/3.75794e-117/PREDICTED: syntaxin-like [Bombyx mori]
101743834	280.485	103.733	-1.43133	Down	0.00686474	gi|512914456|ref|XP_004928146.1|/0/PREDICTED: alkaline phosphatase, tissue-nonspecific isozyme-like [Bombyx mori]
101746349	105.269	38.6594	-1.43521	Down	0.00148763	gi|512923633|ref|XP_004930399.1|/5.31001e-67/PREDICTED: uncharacterized protein LOC101746349 [Bombyx mori]
101746979	99.4531	36.4754	-1.43652	Down	0	gi|512898375|ref|XP_004924384.1|/0/PREDICTED: endoplasmic reticulum metallopeptidase 1-like [Bombyx mori]
101737268	579.806	213.798	-1.43751	Down	0	gi|357622139|gb|EHJ73728.1|/1.26828e-52/hypothetical protein KGM_00777 [Danaus plexippus]
101746149	97.1478	35.4249	-1.4445	Down	1.21658e-12	gi|512915231|ref|XP_004928339.1|/1.72463e-49/PREDICTED: uncharacterized protein LOC101746149 [Bombyx mori]
101741440	297.786	109.057	-1.44563	Down	0.0072694	gi|525344008|ref|NP_001266388.1|/3.27195e-156/1-acylglycerol-3-phosphate O-acyltransferase 2 [Bombyx mori]
101736485	116.824	42.4793	-1.45037	Down	0.00315405	gi|512916289|ref|XP_004928597.1|/5.76373e-82/PREDICTED: proline-rich receptor-like protein kinase PERK2-like [Bombyx mori]
692670	20611	7541.8	-1.45038	Down	0	gi|112984404|ref|NP_001037162.1|/3.07189e-90/ribosomal protein L15 [Bombyx mori]
100101211	1290.58	471.941	-1.45051	Down	0.010534	gi|153792309|ref|NP_001093304.1|/0/pyruvate dehydrogenase [Bombyx mori]
100147699	9073.9	3318.33	-1.45115	Down	4.72624e-05	gi|187281800|ref|NP_001119737.1|/6.55309e-36/chymotrypsin inhibitor SCI-III precursor [Bombyx mori]
692431	17301	6307.61	-1.45563	Down	0.0204725	gi|112983503|ref|NP_001036887.1|/0/beta-tubulin [Bombyx mori]
100379193	13841.8	5025.78	-1.46153	Down	0.000420608	gi|262034627|gb|ACY06938.1|/1.30002e-11/putative cuticle protein CPH43 [Bombyx mori]
692887	177.764	64.2618	-1.46186	Down	1.88738e-15	gi|114051948|ref|NP_001040196.1|/1.41607e-69/keratinocyte-associated protein 2 [Bombyx mori]
101745167	18.632	6.49187	-1.46207	Down	0.0373359	gi|148298734|ref|NP_001091833.1|/2.18565e-44/eukaryotic initiation factor 4E-2 [Bombyx mori]
693082	1626.28	589.848	-1.4625	Down	3.57912e-08	gi|114051481|ref|NP_001040300.1|/0/fumarylacetoacetase [Bombyx mori]
101742296	482.584	174.581	-1.46464	Down	0	gi|512905065|ref|XP_004925852.1|/2.05758e-89/PREDICTED: signal transducing adapter molecule 1-like, partial [Bombyx mori]
100101178	14663.7	5310.94	-1.46514	Down	0.000463053	gi|153792507|ref|NP_001093276.1|/5.37524e-39/small nuclear ribonucleoprotein protein F [Bombyx mori]
101736660	123.565	44.4761	-1.46539	Down	2.87744e-05	gi|512907682|ref|XP_004926503.1|/4.20042e-58/PREDICTED: uncharacterized protein LOC101736660 [Bombyx mori]
101742096	349.431	126.147	-1.46679	Down	0.046866	gi|512900592|ref|XP_004924929.1|/1.46361e-144/PREDICTED: hepatic leukemia factor-like isoform X1 [Bombyx mori]
693044	704846	253435	-1.47569	Down	7.16334e-05	gi|379046476|gb|AFC87799.1|/8.33097e-150/30K protein 1 [Bombyx mori]
101735709	22.2917	7.73185	-1.47762	Down	0.0197109	gi|512927852|ref|XP_004931439.1|/2.69938e-76/PREDICTED: skin secretory protein xP2-like [Bombyx mori]
101739540	2192.71	785.912	-1.47978	Down	2.08291e-06	gi|512911419|ref|XP_004927407.1|/4.68209e-123/PREDICTED: histone-lysine N-methyltransferase E(z)-like [Bombyx mori]
101739152	548.516	196.384	-1.47985	Down	1.11022e-16	gi|512888823|ref|XP_004922150.1|/0/PREDICTED: microtubule-associated protein futsch-like isoform X1 [Bombyx mori]
101740633	530.725	189.393	-1.4845	Down	9.57178e-05	gi|512897961|ref|XP_004924281.1|/0/PREDICTED: uncharacterized protein LOC101740633 [Bombyx mori]
101746562	376.631	134.003	-1.48794	Down	0	gi|512906245|ref|XP_004926148.1|/2.23255e-38/PREDICTED: cytochrome c oxidase subunit 6C-like isoform X1 [Bombyx mori]
101738995	2459.05	874.826	-1.49058	Down	0.00909142	gi|512927634|ref|XP_004931383.1|/0/PREDICTED: uncharacterized protein LOC101738995 [Bombyx mori]
101741816	87.969	31.0042	-1.49183	Down	3.47618e-08	gi|512917242|ref|XP_004928840.1|/1.27211e-26/PREDICTED: cytochrome b-c1 complex subunit 9-like [Bombyx mori]
101747054	28763.4	10210.1	-1.49419	Down	0.00356998	gi|357631685|gb|EHJ79154.1|/0/putative aldehyde dehydrogenase [Danaus plexippus]
100134921	554.586	195.868	-1.49951	Down	0.027293	gi|164448652|ref|NP_001106738.1|/1.95308e-147/ubiquinol-cytochrome c reductase [Bombyx mori]
693045	568384	200823	-1.50094	Down	5.86551e-05	gi|162461355|ref|NP_001095198.2|/1.93749e-153/low molecular 30 kDa lipoprotein PBMHPC-23 precursor [Bombyx mori]
101735710	328.765	115.799	-1.50201	Down	1.88738e-15	gi|512930675|ref|XP_004932118.1|/0/PREDICTED: uncharacterized protein LOC101735710 isoform X1 [Bombyx mori]
101741567	356.888	125.311	-1.50678	Down	0	gi|512902057|ref|XP_004925281.1|/1.16257e-157/PREDICTED: iodotyrosine dehalogenase 1-like [Bombyx mori]
101739087	239.926	83.971	-1.50989	Down	0	gi|357614269|gb|EHJ68997.1|/1.77421e-121/putative Zinc finger protein 294 [Danaus plexippus]
101739778	1165.75	407.089	-1.51686	Down	8.46687e-08	gi|512902007|ref|XP_004925269.1|/0/PREDICTED: zinc finger protein 271-like [Bombyx mori]
101746963	786.577	274.499	-1.51733	Down	3.53499e-05	gi|512935472|ref|XP_004933283.1|/9.13665e-23/PREDICTED: uncharacterized protein LOC101746963 isoform X1 [Bombyx mori]
101737815	84.492	29.2011	-1.51917	Down	0.0117157	gi|512903372|ref|XP_004925603.1|/2.44922e-142/PREDICTED: uncharacterized protein LOC101737815 [Bombyx mori]
101744157	156.995	54.48	-1.51961	Down	2.28643e-06	gi|512899129|ref|XP_004924567.1|/1.54114e-41/PREDICTED: probable pterin-4-alpha-carbinolamine dehydratase-like [Bombyx mori]
101735332	47.5529	16.2513	-1.52455	Down	0.00149748	gi|512914903|ref|XP_004928257.1|/8.84924e-59/PREDICTED: LSM domain-containing protein 1-like [Bombyx mori]
101738340	22.8616	7.66721	-1.52484	Down	0.00306507	-
692381	10382.3	3579.16	-1.53632	Down	3.60312e-12	gi|162952017|ref|NP_001106137.1|/2.17075e-167/Annexin IX isoform C [Bombyx mori]
778463	5225.51	1795.91	-1.54063	Down	0.0344474	gi|148298829|ref|NP_001091762.1|/4.16722e-78/vacuolar H+ ATP synthase 16 kDa proteolipid subunit [Bombyx mori]
105842409	1702.03	584.511	-1.54127	Down	1.11022e-14	-
101736549	34.8301	11.6818	-1.54197	Down	1.0712e-06	gi|512929810|ref|XP_004931915.1|/2.55312e-112/PREDICTED: protein THEM6-like [Bombyx mori]
101736985	2029.7	695.816	-1.54391	Down	0.000302346	gi|512917790|ref|XP_004928974.1|/0/PREDICTED: malate dehydrogenase, mitochondrial-like [Bombyx mori]
101744254	9074.02	3102.75	-1.54807	Down	2.6909e-08	gi|512894745|ref|XP_004923503.1|/0/PREDICTED: putative hexokinase HKDC1-like [Bombyx mori]
100862709	64.8515	21.8522	-1.55097	Down	0.0263172	gi|379699046|ref|NP_001243997.1|/2.33983e-134/3-dehydroecdysone 3alpha-reductase [Bombyx mori]
101736449	408.764	139.027	-1.55299	Down	0.0234106	gi|512917774|ref|XP_004928970.1|/5.86514e-96/PREDICTED: uncharacterized protein LOC101736449 [Bombyx mori]
692556	52.2889	17.525	-1.55417	Down	4.82777e-11	gi|112983286|ref|NP_001037007.1|/1.80331e-178/FMRFamide receptor [Bombyx mori]
692372	5119.43	1741.04	-1.5558	Down	1.32763e-07	gi|112983994|ref|NP_001036836.1|/1.5604e-103/peptidoglycan recognition protein precursor [Bombyx mori]
101741264	74.4132	25.0244	-1.55613	Down	2.28073e-12	gi|512929015|ref|XP_004931721.1|/0/PREDICTED: uncharacterized protein LOC101741264 [Bombyx mori]
101745338	128.692	43.3694	-1.55985	Down	7.56506e-13	gi|512911841|ref|XP_004927510.1|/1.37231e-149/PREDICTED: uncharacterized protein LOC101745338 [Bombyx mori]
101741290	170.796	57.5903	-1.56135	Down	3.3388e-08	gi|512898523|ref|XP_004924420.1|/0/PREDICTED: solute carrier family 22 member 3-like [Bombyx mori]
101736062	96.724	32.4339	-1.5639	Down	0.00296402	gi|512924014|ref|XP_004930494.1|/9.84903e-129/PREDICTED: solute carrier family 25 member 35-like [Bombyx mori]
101743520	171.233	57.5485	-1.56607	Down	0	gi|512934609|ref|XP_004933073.1|/8.98172e-71/PREDICTED: uncharacterized protein LOC101743520 [Bombyx mori]
101739127	337.594	113.7	-1.56649	Down	7.02804e-05	gi|512910560|ref|XP_004927202.1|/0/PREDICTED: protein singed-like [Bombyx mori]
105841738	981.168	330.458	-1.5688	Down	6.80518e-06	gi|459352882|gb|AGG55017.1|/0/thiolase 4 [Heliothis subflexa]
100329149	19099	6430.51	-1.57043	Down	0.000567814	gi|284813565|ref|NP_001165388.1|/0/aliphatic nitrilase [Bombyx mori]
101735795	508.732	170.923	-1.57117	Down	6.39488e-14	gi|512913827|ref|XP_004927988.1|/0/PREDICTED: uncharacterized protein LOC101735795 [Bombyx mori]
101742584	1757.55	591.115	-1.57137	Down	2.72311e-11	gi|512896649|ref|XP_004923962.1|/0/PREDICTED: S-adenosylmethionine decarboxylase proenzyme-like [Bombyx mori]
692687	1479.14	491.449	-1.58881	Down	1.07996e-11	gi|112984532|ref|NP_001037203.1|/0/innexin 2 [Bombyx mori]
101741280	704.136	233.075	-1.5933	Down	4.81621e-11	gi|512891308|ref|XP_004922660.1|/0/PREDICTED: aldose 1-epimerase-like isoform X1 [Bombyx mori]
692574	3530.09	1167.36	-1.59611	Down	9.00542e-10	gi|112983208|ref|NP_001037022.1|/1.20537e-45/acyl-CoA binding protein [Bombyx mori]
101742019	14.2421	4.41947	-1.59808	Down	0.0192001	gi|512909005|ref|XP_004926816.1|/0/PREDICTED: acyl-CoA synthetase family member 2, mitochondrial-like [Bombyx mori]
101746450	70.7676	23.0639	-1.59972	Down	1.21663e-08	-
100174823	10412.7	3426.9	-1.60325	Down	0.0343253	gi|195963353|ref|NP_001124349.1|/2.37926e-178/3-hydroxyisobutyrate dehydrogenase [Bombyx mori]
693048	118.092	38.5507	-1.60443	Down	0.000909911	gi|112984458|ref|NP_001037490.1|/9.07086e-98/larval cuticle protein LCP-30 precursor [Bombyx mori]
101744756	523.661	171.406	-1.60881	Down	3.49664e-05	gi|512911825|ref|XP_004927506.1|/2.38635e-38/PREDICTED: uncharacterized protein LOC101744756 [Bombyx mori]
101739567	44.1033	14.1549	-1.61071	Down	6.23512e-06	gi|512886380|ref|XP_004921746.1|/0/PREDICTED: organic cation transporter protein-like [Bombyx mori]
101741518	1163.4	379.808	-1.61391	Down	0.0401574	gi|512899129|ref|XP_004924567.1|/2.91743e-88/PREDICTED: probable pterin-4-alpha-carbinolamine dehydratase-like [Bombyx mori]
101746424	83.8733	27.0456	-1.6176	Down	0.00214591	gi|512907340|ref|XP_004926417.1|/0/PREDICTED: sodium-independent sulfate anion transporter-like [Bombyx mori]
101738009	12025.8	3917.57	-1.618	Down	1.40974e-05	gi|12585194|sp|Q9U505.1|AT5G_MANSE/1.73465e-31/RecName: Full=ATP synthase lipid-binding protein, mitochondrial; AltName: Full=ATPase protein 9; AltName: Full=ATPase subunit c; Flags: Precursor [Manduca sexta]
692488	18.1683	5.61941	-1.62103	Down	0.000909723	gi|112983144|ref|NP_001036942.1|/4.53273e-111/heat shock protein hsp23.7 precursor [Bombyx mori]
101737579	1140.86	369.354	-1.62592	Down	0.00344006	gi|512902513|ref|XP_004925393.1|/0/PREDICTED: putative inorganic phosphate cotransporter-like [Bombyx mori]
101746445	1877.78	606.838	-1.62896	Down	3.21299e-13	gi|512927503|ref|XP_004931351.1|/5.80226e-60/PREDICTED: DNA repair protein RAD51 homolog 3-like [Bombyx mori]
101738548	594.978	191.894	-1.63036	Down	7.77156e-16	gi|525343435|ref|NP_001266343.1|/1.75e-47/cytochrome c oxidase subunit 6A1, mitochondrial-like [Bombyx mori]
692768	35745	11539.4	-1.63114	Down	8.55982e-14	gi|112983576|ref|NP_001037351.1|/0/cathepsin D precursor [Bombyx mori]
101745703	9868.09	3172.91	-1.63683	Down	0.000637876	gi|512891724|ref|XP_004922754.1|/1.41684e-104/PREDICTED: phosphatidylethanolamine-binding protein homolog F40A3.3-like isoform X1 [Bombyx mori]
101739932	26.0646	8.08913	-1.63744	Down	0.00117652	gi|512926881|ref|XP_004931196.1|/0/PREDICTED: angiotensin-converting enzyme-like isoform X1 [Bombyx mori]
101746747	1951.34	626.753	-1.63783	Down	1.13484e-07	gi|512898127|ref|XP_004924323.1|/0/PREDICTED: glycogen debranching enzyme-like [Bombyx mori]
101739953	3696.87	1184.44	-1.64175	Down	2.22045e-16	gi|512898492|ref|XP_004924413.1|/1.33354e-173/PREDICTED: uncharacterized protein LOC101739953 isoform X1 [Bombyx mori]
101739557	17.2845	5.24079	-1.64409	Down	0.0108049	gi|512927649|ref|XP_004931387.1|/0/PREDICTED: putative nuclease HARBI1-like [Bombyx mori]
692926	18077.2	5747.53	-1.65308	Down	0.0142239	gi|114052278|ref|NP_001040233.1|/0/ATP synthase [Bombyx mori]
101743498	6547.73	2072.08	-1.65971	Down	2.49573e-10	gi|525344200|ref|NP_001266403.1|/0/endoplasmin-like precursor [Bombyx mori]
101746191	85.4494	26.663	-1.66456	Down	8.33436e-05	gi|512907623|ref|XP_004926489.1|/0/PREDICTED: serine hydrolase-like protein-like [Bombyx mori]
101744398	922.043	289.159	-1.67151	Down	4.16424e-11	gi|512894749|ref|XP_004923504.1|/2.04524e-92/PREDICTED: Na(+)/H(+) exchange regulatory cofactor NHE-RF1-like [Bombyx mori]
101745817	79.2698	24.5389	-1.67462	Down	0.0086564	gi|512907051|ref|XP_004926347.1|/4.4725e-138/PREDICTED: pyridoxal phosphate phosphatase PHOSPHO2-like [Bombyx mori]
778519	1008.36	314.728	-1.67849	Down	5.80087e-07	gi|148298673|ref|NP_001091814.1|/1.18968e-45/mitochondrial ATP synthase coupling factor 6 [Bombyx mori]
732965	4694.3	1466.15	-1.67859	Down	9.93862e-06	gi|114051740|ref|NP_001040428.1|/5.79826e-173/H+ transporting ATP synthase gamma subunit [Bombyx mori]
105842386	153.288	47.5654	-1.67941	Down	0.000202574	gi|320524121|gb|ADW40539.1|/1.22195e-20/neuropeptide-like precursor 4E [Bombyx mori]
778474	3212.62	998.682	-1.68523	Down	0	gi|357606114|gb|EHJ64923.1|/0/putative MFS-type transporter [Danaus plexippus]
101739593	362.821	112.485	-1.68578	Down	4.27436e-14	gi|512909518|ref|XP_004926940.1|/0/PREDICTED: solute carrier family 52, riboflavin transporter, member 3-like [Bombyx mori]
100415790	427.994	132.526	-1.68812	Down	0.00015486	gi|295424204|ref|NP_001171331.1|/0/juvenile hormone epoxide hydrolase-like protein 5 [Bombyx mori]
101738244	1373.13	425.528	-1.68915	Down	0.0220534	gi|357617123|gb|EHJ70597.1|/0/putative Serine/threonine-protein kinase WNK3 [Danaus plexippus]
101743965	5428.63	1682.48	-1.68974	Down	0.00276073	gi|512894171|ref|XP_004923368.1|/0/PREDICTED: N-acetylneuraminate lyase-like isoform X2 [Bombyx mori]
101738073	166.68	50.8483	-1.70447	Down	1.90489e-10	gi|512898730|ref|XP_004924468.1|/3.05554e-80/PREDICTED: diamine acetyltransferase 2-like [Bombyx mori]
780848	2289.39	701.962	-1.70489	Down	7.62931e-09	gi|118918433|ref|NP_001073120.1|/4.72271e-101/cytochrome c oxidase polypeptide IV [Bombyx mori]
101737001	97.2021	29.2956	-1.7158	Down	1.82665e-12	gi|512938613|ref|XP_004934048.1|/8.10817e-23/PREDICTED: transmembrane protein 258-like [Bombyx mori]
101737426	14.2934	4.04469	-1.71926	Down	0.03689	gi|537361069|ref|NP_001269273.1|/0/aminopeptidase N-like precursor [Bombyx mori]
692945	656.15	198.456	-1.72306	Down	2.80886e-14	gi|114052484|ref|NP_001040250.1|/1.81708e-50/kazal-type proteinase inhibitor precursor [Bombyx mori]
101736564	86.8709	25.9049	-1.72919	Down	0.000522572	gi|512900756|ref|XP_004924968.1|/3.85268e-50/PREDICTED: chorion class CA protein ERA.2-like isoform X1 [Bombyx mori]
101735849	414.835	124.747	-1.73009	Down	0.000394043	gi|512935498|ref|XP_004933288.1|/0/PREDICTED: luciferin 4-monooxygenase-like [Bombyx mori]
101745207	19.1378	5.46489	-1.73172	Down	0.000184661	gi|512886569|ref|XP_004921779.1|/1.75151e-112/PREDICTED: solute carrier family 22 member 13-like [Bombyx mori]
101738619	1023.63	306.901	-1.73645	Down	0	gi|512918641|ref|XP_004929183.1|/2.08317e-130/PREDICTED: androgen-induced gene 1 protein-like [Bombyx mori]
101735351	111.447	33.096	-1.73869	Down	0.000390058	-
101741939	278.351	82.8954	-1.74236	Down	3.64788e-09	gi|512889343|ref|XP_004922253.1|/1.95306e-33/PREDICTED: uncharacterized protein LOC101741939 [Bombyx mori]
101736096	1971.9	588.29	-1.74426	Down	0.00967401	gi|512911327|ref|XP_004927384.1|/0/PREDICTED: solute carrier family 2, facilitated glucose transporter member 6-like [Bombyx mori]
692511	12844.6	3827.02	-1.74675	Down	1.78302e-13	gi|112983318|ref|NP_001036964.1|/0/beta-tubulin [Bombyx mori]
693025	35.2122	10.1806	-1.74851	Down	0.0032568	gi|164420677|ref|NP_001037456.2|/0/silk gland factor 3 [Bombyx mori]
101744938	25.7051	7.34413	-1.74982	Down	0.000129233	gi|512907297|ref|XP_004926407.1|/0/PREDICTED: solute carrier family 23 member 2-like [Bombyx mori]
692400	8130.97	2407.87	-1.75549	Down	0.00292524	gi|112983824|ref|NP_001036859.1|/0/ecdysteroid-inducible angiotensin-converting enzyme-related gene product precursor [Bombyx mori]
101744779	3433.8	1015.62	-1.75702	Down	1.46702e-11	gi|512889676|ref|XP_004922342.1|/0/PREDICTED: probable serine/threonine-protein kinase nek3-like [Bombyx mori]
101739469	41.4706	11.9092	-1.76409	Down	4.03056e-06	gi|512924106|ref|XP_004930517.1|/0/PREDICTED: uncharacterized protein LOC101739469 [Bombyx mori]
105842920	106.8	31.0579	-1.76799	Down	4.44564e-05	gi|357605491|gb|EHJ64644.1|/6.98503e-14/hypothetical protein KGM_10844 [Danaus plexippus]
733056	992.91	290.112	-1.77356	Down	4.3789e-07	gi|112983250|ref|NP_001037610.1|/1.12761e-128/putative alcohol dehydrogenase [Bombyx mori]
101736300	583.282	170.17	-1.77466	Down	3.101e-08	gi|512937112|ref|XP_004933687.1|/0/PREDICTED: uncharacterized protein LOC101736300, partial [Bombyx mori]
101747147	43.8356	12.5065	-1.77509	Down	1.00836e-06	gi|512934129|ref|XP_004932959.1|/0/PREDICTED: sodium-coupled monocarboxylate transporter 2-like [Bombyx mori]
101742383	426.725	124.277	-1.77625	Down	0	gi|512896393|ref|XP_004923900.1|/1.16559e-99/PREDICTED: alpha-crystallin B chain-like [Bombyx mori]
100146102	1745.46	508.142	-1.77945	Down	0.0458734	gi|379046490|gb|AFC87806.1|/3.35973e-151/30K protein 8 [Bombyx mori]
105841862	65.8856	18.8895	-1.77953	Down	8.10339e-07	gi|357603464|gb|EHJ63793.1|/1.78654e-64/TPR repeat-containing protein [Danaus plexippus]
778517	536.565	155.92	-1.78016	Down	0	gi|148298748|ref|NP_001091812.1|/9.79005e-42/H+ transporting ATP synthase subunit e [Bombyx mori]
692686	2620.75	762.38	-1.78083	Down	0.0204506	gi|112984538|ref|NP_001037201.1|/0/juvenile hormone epoxide hydrolase precursor [Bombyx mori]
101740957	49.5814	14.0861	-1.78493	Down	1.1065e-05	gi|512892454|ref|XP_004922935.1|/0/PREDICTED: LOW QUALITY PROTEIN: zinc finger protein Noc-like [Bombyx mori]
100862843	402.844	116.256	-1.78917	Down	0	gi|379699038|ref|NP_001243993.1|/0/UDP-glycosyltransferase UGT41A1 precursor [Bombyx mori]
693101	23353.1	6732.8	-1.79427	Down	0.0330719	gi|114051227|ref|NP_001040319.1|/2.28224e-109/tetraspanin D107 [Bombyx mori]
101737774	360.738	103.653	-1.79498	Down	0	gi|512911080|ref|XP_004927327.1|/5.37352e-44/PREDICTED: NADH dehydrogenase [ubiquinone] 1 beta subcomplex subunit 3-like isoform X1 [Bombyx mori]
732900	1395.35	400.951	-1.79804	Down	0.000418528	gi|114051447|ref|NP_001040366.1|/0/NADH dehydrogenase-ubiquinone Fe-S protein 2 [Bombyx mori]
101745863	688.479	197.411	-1.8	Down	0.00110486	gi|512907324|ref|XP_004926413.1|/0/PREDICTED: sodium-independent sulfate anion transporter-like [Bombyx mori]
101745248	16.2511	4.34293	-1.80625	Down	0.00842826	gi|512922330|ref|XP_004930094.1|/6.87227e-135/PREDICTED: proline-rich receptor-like protein kinase PERK8-like isoform X1 [Bombyx mori]
101744361	11.3073	2.91928	-1.81057	Down	0.027996	gi|512903243|ref|XP_004925572.1|/2.25775e-06/PREDICTED: keratin, type I cytoskeletal 9-like isoform X1 [Bombyx mori]
101744683	171.481	48.3497	-1.81741	Down	5.23724e-05	gi|512937112|ref|XP_004933687.1|/1.58767e-60/PREDICTED: uncharacterized protein LOC101736300, partial [Bombyx mori]
101738621	140.21	39.4126	-1.81974	Down	0.000233887	gi|512919749|ref|XP_004929461.1|/2.46523e-96/PREDICTED: myophilin-like [Bombyx mori]
101736048	9.27819	2.32311	-1.81984	Down	0.027273	gi|512912791|ref|XP_004927742.1|/9.13229e-154/PREDICTED: fumarylacetoacetate hydrolase domain-containing protein 2-like [Bombyx mori]
101739769	56.6267	15.7279	-1.82044	Down	6.61935e-10	gi|512888853|ref|XP_004922155.1|/0/PREDICTED: tubulin beta-1 chain-like [Bombyx mori]
101739955	44.2067	12.2082	-1.82081	Down	0.0495279	gi|512902822|ref|XP_004925469.1|/2.1864e-95/PREDICTED: uncharacterized protein LOC101739955 [Bombyx mori]
101737113	14440.5	4065.58	-1.82848	Down	7.51954e-05	gi|512914963|ref|XP_004928272.1|/0/PREDICTED: probable methylmalonate-semialdehyde dehydrogenase [acylating], mitochondrial-like [Bombyx mori]
778467	3278.46	914.994	-1.8407	Down	0	gi|148298685|ref|NP_001091766.1|/0/fructose 1,6-bisphosphate aldolase [Bombyx mori]
100862815	3515.9	977.487	-1.84629	Down	1.56116e-10	gi|379698988|ref|NP_001243966.1|/0/UDP-glycosyltransferase UGT41A2 precursor [Bombyx mori]
101741871	185.769	50.8632	-1.8601	Down	0.0101315	gi|512911768|ref|XP_004927493.1|/0/PREDICTED: organic cation transporter protein-like [Bombyx mori]
101737017	120.437	32.5999	-1.87172	Down	2.18455e-05	gi|300508295|dbj|BAJ07614.2|/0/Bm8 interacting protein m-9 [Bombyx mori]
101739453	8446.69	2303.69	-1.87425	Down	0	gi|357620578|gb|EHJ72727.1|/1.65548e-60/reticulon/nogo [Danaus plexippus]
101737983	159.549	42.8374	-1.88664	Down	9.69075e-06	gi|512895156|ref|XP_004923605.1|/0/PREDICTED: uncharacterized protein LOC101737983 [Bombyx mori]
100141466	78.2189	20.8199	-1.88819	Down	1.50256e-10	gi|169234710|ref|NP_001108476.1|/6.7061e-80/pleiotrophin-like protein precursor [Bombyx mori]
101736716	27.2285	7.03954	-1.88927	Down	2.80007e-06	gi|512911627|ref|XP_004927459.1|/4.61027e-81/PREDICTED: cysteine proteinase 7-like isoform X1 [Bombyx mori]
101743636	42.6842	11.1706	-1.89438	Down	6.01996e-09	gi|512903788|ref|XP_004925703.1|/1.87078e-98/PREDICTED: paired box protein Pax-1-like [Bombyx mori]
101739531	753.092	202.083	-1.89566	Down	0	gi|512896315|ref|XP_004923881.1|/0/PREDICTED: 17-beta-hydroxysteroid dehydrogenase 13-like [Bombyx mori]
105841867	69.4377	18.296	-1.89984	Down	7.31074e-11	gi|217416198|tpg|DAA06381.1|/3.47985e-117/TPA_inf: gustatory receptor 18 [Bombyx mori]
101744219	376.498	100.223	-1.90494	Down	0	gi|512902669|ref|XP_004925431.1|/0/PREDICTED: glycosyltransferase-like protein LARGE1-like [Bombyx mori]
101739128	1501.78	400.121	-1.90704	Down	2.42624e-07	gi|512911403|ref|XP_004927403.1|/4.80669e-94/PREDICTED: serine/arginine repetitive matrix protein 5-like isoform X1 [Bombyx mori]
100862816	442.573	117.651	-1.90758	Down	7.74881e-09	gi|379698990|ref|NP_001243967.1|/0/UDP-glycosyltransferase UGT41A3 precursor [Bombyx mori]
100500752	326.604	86.6508	-1.90907	Down	0	gi|306518644|ref|NP_001182384.1|/1.8078e-115/triose-phosphate transporter-like protein [Bombyx mori]
693114	378.715	100.066	-1.91565	Down	3.66887e-05	gi|112982796|ref|NP_001037546.1|/4.77725e-105/glutathione S-transferase delta 3 [Bombyx mori]
692925	3431.27	905.402	-1.92161	Down	1.24729e-07	gi|114052262|ref|NP_001040232.1|/1.24805e-141/ATP synthase [Bombyx mori]
101735659	671.956	176.565	-1.92561	Down	0	gi|512921273|ref|XP_004929837.1|/1.42201e-28/PREDICTED: glycine-rich cell wall structural protein 1.0-like [Bombyx mori]
101736565	11054.7	2908.16	-1.92632	Down	2.93251e-05	gi|512901370|ref|XP_004925119.1|/0/PREDICTED: aldose reductase-like isoform X2 [Bombyx mori]
101742836	176.799	46.1079	-1.92924	Down	1.03496e-05	gi|512901561|ref|XP_004925165.1|/0/PREDICTED: major facilitator superfamily domain-containing protein 6-like [Bombyx mori]
101738497	30.3231	7.63852	-1.93095	Down	7.88179e-06	gi|512925098|ref|XP_004930755.1|/0/PREDICTED: organic cation transporter protein-like [Bombyx mori]
101736367	84.1373	21.7218	-1.93289	Down	1.58824e-05	gi|512918574|ref|XP_004929167.1|/1.18626e-107/PREDICTED: adenylate kinase isoenzyme 1-like isoform X1 [Bombyx mori]
101738588	89.3314	22.9953	-1.93823	Down	1.52416e-07	gi|512929610|ref|XP_004931864.1|/0/PREDICTED: arylphorin subunit beta-like [Bombyx mori]
101746437	15.0812	3.59695	-1.94675	Down	0.00265203	gi|357631513|gb|EHJ78983.1|/0/hypothetical protein KGM_15393 [Danaus plexippus]
101737035	1033.85	267.559	-1.9484	Down	0.0277954	gi|512930189|ref|XP_004932005.1|/1.58966e-68/PREDICTED: uncharacterized protein LOC101737035 [Bombyx mori]
101736947	354.597	89.3811	-1.98302	Down	9.20454e-05	gi|512925376|ref|XP_004930824.1|/1.63925e-88/PREDICTED: uncharacterized protein LOC101736947 [Bombyx mori]
778499	983.923	246.746	-1.99366	Down	4.82346e-05	gi|148298693|ref|NP_001091794.1|/1.05975e-96/heat shock protein hsp20.8 [Bombyx mori]
101737682	49.5257	11.9059	-2.01818	Down	9.60086e-09	gi|512905487|ref|XP_004925956.1|/1.70254e-67/PREDICTED: SLIT-ROBO Rho GTPase-activating protein 3-like [Bombyx mori]
101740954	564.984	139.153	-2.01822	Down	1.11022e-16	gi|512939197|ref|XP_004934182.1|/8.64683e-24/PREDICTED: ATP synthase subunit epsilon, mitochondrial-like, partial [Bombyx mori]
101737673	795.451	193.931	-2.03384	Down	4.36361e-11	gi|512891154|ref|XP_004922635.1|/1.52942e-137/PREDICTED: fibrohexamerin-like [Bombyx mori]
101736216	315.779	76.6553	-2.03641	Down	3.14865e-05	gi|512909603|ref|XP_004926962.1|/2.58875e-46/PREDICTED: serine protease snake-like [Bombyx mori]
101743208	73.9454	17.6727	-2.03889	Down	0.000936948	gi|512890984|ref|XP_004922606.1|/1.18419e-148/PREDICTED: low molecular 30 kDa lipoprotein PBMHP-12-like [Bombyx mori]
101737970	2201.38	534.724	-2.04067	Down	1.92915e-05	gi|512931653|ref|XP_004932356.1|/7.1523e-62/PREDICTED: uncharacterized protein LOC101737970 [Bombyx mori]
101739866	84.3248	20.0821	-2.04706	Down	0.00584557	gi|512901159|ref|XP_004925067.1|/0/PREDICTED: katanin p60 ATPase-containing subunit A-like 2-like [Bombyx mori]
105842501	23.6936	5.38862	-2.05254	Down	0.0438542	gi|357622654|gb|EHJ74080.1|/5.57641e-53/hypothetical protein KGM_18647 [Danaus plexippus]
101744379	107.064	24.9417	-2.08316	Down	2.62301e-12	gi|512922298|ref|XP_004930086.1|/6.07566e-111/PREDICTED: uncharacterized protein LOC101744379 isoform X1 [Bombyx mori]
692429	158.041	36.7823	-2.0905	Down	3.06143e-06	gi|112983501|ref|NP_001036885.1|/0/alpha-tubulin [Bombyx mori]
101740214	15.2303	3.23436	-2.09685	Down	0.00285516	gi|512937928|ref|XP_004933883.1|/1.58968e-33/PREDICTED: histone H1-like [Bombyx mori]
105842469	1198.42	278.702	-2.10265	Down	1.28314e-05	-
692428	94436.9	21718.7	-2.12039	Down	6.21514e-12	gi|195157178|ref|XP_002019473.1|/0/GL12416 [Drosophila persimilis]
692822	23.3329	5.02775	-2.12325	Down	0.00842449	gi|113676411|ref|NP_001037396.1|/0/heat shock protein 70 [Bombyx mori]
732915	1919.91	439.695	-2.12538	Down	0	gi|114051287|ref|NP_001040381.1|/0/fructose-1,6-bisphosphatase [Bombyx mori]
101741858	2820.58	643.892	-2.13037	Down	0	gi|512900584|ref|XP_004924927.1|/0/PREDICTED: proton-coupled amino acid transporter 1-like isoform X1 [Bombyx mori]
101745620	870.194	196.714	-2.14282	Down	1.04005e-05	gi|512916211|ref|XP_004928576.1|/0/PREDICTED: zinc finger protein GLI1-like [Bombyx mori]
692993	41.9562	9.13647	-2.14807	Down	0.000276389	gi|114053177|ref|NP_001040295.1|/9.27445e-104/guanine nucleotide binding protein [Bombyx mori]
101744804	413.863	92.8659	-2.15082	Down	5.76397e-07	gi|512918398|ref|XP_004929124.1|/0/PREDICTED: uncharacterized protein LOC101736283, partial [Bombyx mori]
101736039	1516.71	340.888	-2.15218	Down	0	gi|512900463|ref|XP_004924898.1|/0/PREDICTED: LOW QUALITY PROTEIN: ATP-binding cassette sub-family C member 9-like [Bombyx mori]
101736765	37.763	8.08451	-2.16591	Down	0.038917	gi|512912491|ref|XP_004927669.1|/0/PREDICTED: facilitated trehalose transporter Tret1-2 homolog [Bombyx mori]
101742419	70.9282	15.4595	-2.16733	Down	2.22045e-16	gi|512931798|ref|XP_004932390.1|/6.25872e-115/PREDICTED: apolipoprotein D-like isoform X2 [Bombyx mori]
692651	11.25	2.17298	-2.16776	Down	0.0177644	gi|308736974|ref|NP_001184180.1|/0/vitellogenin receptor precursor [Bombyx mori]
692775	1252.61	274.076	-2.19055	Down	2.95286e-12	gi|112983600|ref|NP_001037364.1|/8.13746e-71/cellular retinoic acid binding protein [Bombyx mori]
101740543	21.2287	4.30233	-2.1954	Down	8.65546e-05	gi|357604109|gb|EHJ64047.1|/0/organic cation transporter [Danaus plexippus]
101743983	216.899	46.6751	-2.20604	Down	0	gi|512914460|ref|XP_004928147.1|/1.91035e-69/PREDICTED: uncharacterized protein LOC101743983 isoform X1 [Bombyx mori]
693043	541427	116789	-2.21286	Down	0	gi|156119320|ref|NP_001095196.1|/1.82184e-155/low molecular 30 kDa lipoprotein PBMHP-12 precursor [Bombyx mori]
101742321	105.625	22.3869	-2.21686	Down	4.92284e-12	gi|512938227|ref|XP_004933956.1|/1.11254e-46/PREDICTED: transcription factor BTF3 homolog 4-like [Bombyx mori]
101744299	35.9091	7.36332	-2.22187	Down	0.0275642	gi|512939268|ref|XP_004934199.1|/1.23941e-166/PREDICTED: protein white-like, partial [Bombyx mori]
692591	192.997	40.6384	-2.23581	Down	0.000957961	gi|112983152|ref|NP_001037038.1|/2.81837e-92/heat shock protein 20.4 [Bombyx mori]
101736718	25.9777	5.16251	-2.24031	Down	1.71422e-07	gi|512913851|ref|XP_004927994.1|/0/PREDICTED: ankyrin repeat and BTB/POZ domain-containing protein 2-like [Bombyx mori]
101747097	287.905	60.2975	-2.24741	Down	0.00168963	gi|512937816|ref|XP_004933857.1|/0/PREDICTED: facilitated trehalose transporter Tret1-like [Bombyx mori]
101744652	4933.1	1026.63	-2.26411	Down	6.12952e-06	gi|512908224|ref|XP_004926629.1|/0/PREDICTED: uncharacterized protein LOC101744652 [Bombyx mori]
101742992	14.7689	2.69749	-2.28255	Down	7.02925e-05	gi|512925735|ref|XP_004930911.1|/0/PREDICTED: alpha-tocopherol transfer protein-like [Bombyx mori]
692533	61.3657	12.2154	-2.2893	Down	1.52222e-07	gi|112983420|ref|NP_001036984.1|/7.7832e-100/heat shock protein hsp 19.9 [Bombyx mori]
101741822	72.4227	14.3511	-2.30158	Down	7.5834e-10	gi|512921108|ref|XP_004929800.1|/0/PREDICTED: uncharacterized protein LOC101741822 [Bombyx mori]
101738547	211.889	42.2384	-2.31512	Down	0.00773286	-
101737859	34.3433	6.50112	-2.32758	Down	0.00109751	gi|512903049|ref|XP_004925523.1|/0/PREDICTED: lipase 1-like [Bombyx mori]
101735779	23.6017	4.34667	-2.33196	Down	0.0159172	gi|512898155|ref|XP_004924330.1|/0/PREDICTED: probable RNA-binding protein 46-like [Bombyx mori]
101738052	12.6665	2.17298	-2.33296	Down	0.00443835	gi|512921998|ref|XP_004930012.1|/0/PREDICTED: LOW QUALITY PROTEIN: protein scabrous-like [Bombyx mori]
101743246	14.1715	2.39812	-2.37007	Down	0.00874755	gi|391344312|ref|XP_003746445.1|/6.85772e-74/PREDICTED: uncharacterized protein LOC100902368 [Metaseiulus occidentalis]
100862765	86.075	16.2551	-2.37454	Down	0.011083	gi|379698902|ref|NP_001243922.1|/0/scarlet [Bombyx mori]
101735430	30.3853	5.46834	-2.38616	Down	7.66671e-05	gi|512921625|ref|XP_004929922.1|/0/PREDICTED: multidrug resistance protein homolog 49-like [Bombyx mori]
101735732	18.5304	3.18198	-2.39359	Down	0.00211791	gi|525343298|ref|NP_001266332.1|/0/low molecular mass 30 kDa lipoprotein 19G1-like [Bombyx mori]
101740277	205.627	38.3844	-2.40852	Down	0.0105531	gi|512906440|ref|XP_004926197.1|/0/PREDICTED: myrosinase 1-like [Bombyx mori]
101746066	112.649	20.7492	-2.41686	Down	0.00121854	gi|528079474|gb|AGS17916.1|/3.07045e-87/farnesoic acid O-methyltransferase [Bombyx mori]
101745847	11212.2	2044.98	-2.45466	Down	3.51824e-05	gi|512885211|ref|XP_004921557.1|/3.09003e-171/PREDICTED: ester hydrolase C11orf54 homolog [Bombyx mori]
692948	168.102	30.184	-2.46093	Down	0	gi|114052559|ref|NP_001040253.1|/2.95043e-120/Lix1 protein [Bombyx mori]
101742152	60.6257	10.4919	-2.4834	Down	0.0215202	gi|512902069|ref|XP_004925284.1|/0/PREDICTED: cytoplasmic polyadenylation element-binding protein 1-A-like [Bombyx mori]
101741156	34.0413	5.61902	-2.51151	Down	5.56316e-05	gi|512908135|ref|XP_004926607.1|/0/PREDICTED: synaptic vesicle 2-related protein-like [Bombyx mori]
100529232	16.1954	2.47323	-2.51952	Down	0.00680562	gi|512915211|ref|XP_004928334.1|/0/PREDICTED: amyloid precursor protein isoform X2 [Bombyx mori]
692631	6360.91	1100.48	-2.53064	Down	0.00144462	gi|112983028|ref|NP_001037077.1|/1.23741e-118/glutathione S-transferase sigma 1 [Bombyx mori]
692638	2047.39	352.178	-2.53796	Down	3.84948e-10	gi|112982996|ref|NP_001037083.1|/1.14604e-112/thiol peroxiredoxin [Bombyx mori]
101738205	43.0629	7.03899	-2.54252	Down	1.28184e-07	gi|512902234|ref|XP_004925325.1|/0/PREDICTED: collagen alpha-1(IX) chain-like [Bombyx mori]
101739682	14.3928	2.09692	-2.55451	Down	0.000301124	gi|357623021|gb|EHJ74339.1|/0/hypothetical protein KGM_03143 [Danaus plexippus]
101739676	37.3834	5.99331	-2.55835	Down	5.56225e-06	gi|512898481|ref|XP_004924411.1|/1.94605e-74/PREDICTED: uncharacterized protein LOC101739676 [Bombyx mori]
105841731	419.274	68.2913	-2.61062	Down	0	gi|512909515|ref|XP_004926939.1|/2.44068e-46/PREDICTED: reticulon-1-like [Bombyx mori]
101736156	114.583	18.0469	-2.6383	Down	3.76311e-08	-
101741484	28.6044	4.19296	-2.65206	Down	0.00227436	gi|512903448|ref|XP_004925622.1|/6.01858e-159/PREDICTED: RNA-binding protein MEX3D-like [Bombyx mori]
101746566	18673.5	2930.31	-2.67169	Down	0.0115323	gi|512908815|ref|XP_004926771.1|/0/PREDICTED: 3-oxo-5-beta-steroid 4-dehydrogenase-like isoform X2 [Bombyx mori]
101741832	9103.98	1421.02	-2.67921	Down	1.53283e-08	gi|512930870|ref|XP_004932167.1|/0/PREDICTED: uncharacterized protein LOC101741832 isoform X1 [Bombyx mori]
101746726	64.3648	9.66066	-2.6834	Down	8.48756e-06	gi|512924984|ref|XP_004930727.1|/4.61579e-58/PREDICTED: uncharacterized protein LOC101746726 [Bombyx mori]
101744161	38.1611	5.54349	-2.69255	Down	0	gi|512940011|ref|XP_004934376.1|/2.27928e-50/PREDICTED: uncharacterized protein LOC101744161 [Bombyx mori]
693054	501.916	77.1461	-2.69507	Down	0.0062397	gi|112984410|ref|NP_001037502.1|/0/5-hydroxytryptamine receptor [Bombyx mori]
101739397	28.0982	3.86938	-2.73148	Down	8.92006e-07	gi|512904986|ref|XP_004925832.1|/1.78406e-152/PREDICTED: uncharacterized protein LOC101739397 isoform X2 [Bombyx mori]
101739565	53.855	7.41911	-2.79067	Down	1.34831e-07	gi|512936939|ref|XP_004933642.1|/0/PREDICTED: aldose reductase-like [Bombyx mori]
100301494	38.0829	5.09708	-2.80176	Down	0.00017667	gi|223670788|dbj|BAH22627.1|/0/possible precursor of neuropeptides [Bombyx mori]
101740211	20.1376	2.32047	-2.90468	Down	0.00512748	gi|512934265|ref|XP_004932993.1|/0/PREDICTED: peptide transporter family 1-like [Bombyx mori]
101747078	460.837	60.4097	-2.92261	Down	2.42977e-06	gi|512911303|ref|XP_004927378.1|/0/PREDICTED: serine protease inhibitor dipetalogastin-like [Bombyx mori]
101744666	27.5291	3.20748	-2.94386	Down	0.00332527	gi|512939598|ref|XP_004934280.1|/1.64691e-134/PREDICTED: trypsin, alkaline A-like [Bombyx mori]
101747117	60.2707	7.11368	-3.00913	Down	3.13035e-05	gi|512906597|ref|XP_004926236.1|/3.0387e-68/PREDICTED: uncharacterized protein LOC101737627 [Bombyx mori]
101745169	54.5434	6.36826	-3.01634	Down	1.32096e-09	gi|512885183|ref|XP_004921552.1|/0/PREDICTED: probable G-protein coupled receptor Mth-like 1-like [Bombyx mori]
101740828	122.039	14.6818	-3.01904	Down	0.0331862	gi|512918211|ref|XP_004929077.1|/5.11928e-46/PREDICTED: cytosolic 10-formyltetrahydrofolate dehydrogenase-like [Bombyx mori]
692643	23.7543	2.54857	-3.0233	Down	0.000311871	gi|112982982|ref|NP_001037088.1|/0/hemolin precursor [Bombyx mori]
101743284	21.7148	2.24864	-3.04953	Down	0.0209459	gi|512933769|ref|XP_004932873.1|/0/PREDICTED: hemicentin-1-like [Bombyx mori]
101741239	111.493	12.7342	-3.08826	Down	0	gi|512895498|ref|XP_004923686.1|/0/PREDICTED: uncharacterized protein LOC101741239 [Bombyx mori]
101741628	132.47	14.9147	-3.11491	Down	0	gi|512908723|ref|XP_004926751.1|/2.40412e-175/PREDICTED: probable bifunctional methylenetetrahydrofolate dehydrogenase/cyclohydrolase 2-like isoform X1 [Bombyx mori]
101746179	264.607	28.7789	-3.18191	Down	0.00109076	-
101735620	34.5921	3.39713	-3.19545	Down	0.0266803	-
101746885	582.14	60.5387	-3.25639	Down	1.28545e-06	gi|512890630|ref|XP_004922545.1|/3.31816e-132/PREDICTED: low molecular mass 30 kDa lipoprotein 19G1-like [Bombyx mori]
692632	83604.7	8641.14	-3.27423	Down	2.20542e-07	gi|112983018|ref|NP_001037078.1|/1.17911e-102/apolipophorin III precursor [Bombyx mori]
101739495	97.5818	9.66762	-3.27952	Down	3.43361e-10	gi|512897697|ref|XP_004924216.1|/0/PREDICTED: uncharacterized protein LOC101739495 [Bombyx mori]
751090	52.0838	4.84683	-3.31606	Down	9.93761e-13	gi|112982699|ref|NP_001037684.1|/2.32701e-96/gloverin 4 precursor [Bombyx mori]
692904	25.7227	2.0995	-3.37237	Down	2.47712e-05	gi|114052076|ref|NP_001040212.1|/1.19052e-71/sericotropin precursor [Bombyx mori]
100379466	10.2754	0.59953	-3.38403	Down	0.00149112	gi|290560816|ref|NP_001166748.1|/4.58196e-57/cuticular protein hypothetical 30 precursor [Bombyx mori]
101742257	36.1774	2.99765	-3.41857	Down	4.99525e-05	gi|512909839|ref|XP_004927019.1|/3.51645e-167/PREDICTED: transcription factor MafA-like [Bombyx mori]
101738215	13.8279	0.899295	-3.42749	Down	7.1302e-05	gi|512912543|ref|XP_004927681.1|/1.24075e-90/PREDICTED: uncharacterized protein LOC101738215 [Bombyx mori]
733130	5208.27	477.586	-3.4458	Down	0	gi|160333278|ref|NP_001103816.1|/0/mitochondrial phosphoenolpyruvate carboxykinase isoform 2 [Bombyx mori]
101742274	2087.28	190.697	-3.44935	Down	0.00267477	gi|512929380|ref|XP_004931806.1|/0/PREDICTED: basic juvenile hormone-suppressible protein 2-like [Bombyx mori]
101741978	66.7393	5.53863	-3.49333	Down	0.00385912	gi|512925198|ref|XP_004930780.1|/1.31105e-55/PREDICTED: uncharacterized protein LOC101741978 [Bombyx mori]
100379469	120.255	10.04	-3.52748	Down	0.0027188	-
101742554	15.156	0.899295	-3.55602	Down	2.34078e-05	-
101745725	55.2243	3.89473	-3.6872	Down	1.12699e-12	gi|512918498|ref|XP_004929149.1|/0/PREDICTED: sodium/potassium-transporting ATPase subunit beta-2-like [Bombyx mori]
100379492	65.1677	4.57054	-3.71469	Down	3.03646e-13	gi|290563293|ref|NP_001166773.1|/9.6515e-48/cuticular protein hypothetical 4 precursor [Bombyx mori]
751080	77.6712	5.39577	-3.74586	Down	1.19182e-05	gi|113865941|ref|NP_001038956.1|/0/ecdysteroid 22-kinase [Bombyx mori]
101743952	34.9405	1.79732	-3.99192	Down	7.61348e-05	gi|512931840|ref|XP_004932399.1|/0/PREDICTED: mucin-21-like [Bombyx mori]
100379463	1108.46	61.9811	-4.15127	Down	0	-
100379472	258.302	14.0794	-4.15682	Down	0	-
780849	36.1677	1.34743	-4.36739	Down	0.00244989	gi|160333514|ref|NP_001073122.1|/5.39314e-133/arylalkylamine N-acetyltransferase [Bombyx mori]
101745098	19.1624	0.449729	-4.4842	Down	0.000404456	gi|512922326|ref|XP_004930093.1|/2.70715e-79/PREDICTED: vegetative cell wall protein gp1-like [Bombyx mori]
105841365	49535	1801.8	-4.78061	Down	0.000465408	-
100379478	28.6746	0.599693	-4.82709	Down	0.000101699	-
100379471	358.878	11.3322	-4.93353	Down	0	gi|290560818|ref|NP_001166752.1|/5.67252e-06/cuticular protein hypothetical 25 precursor [Bombyx mori]
692743	28088.1	752.265	-5.22178	Down	7.43786e-05	gi|162462371|ref|NP_001104817.1|/0/hemocytin [Bombyx mori]
100379475	104.712	0.374389	-7.0383	Down	8.58016e-11	-
101744399	250.355	1.04942	-7.40967	Down	4.70946e-12	gi|512895022|ref|XP_004923572.1|/1.50252e-22/PREDICTED: angiomotin-like [Bombyx mori]
100379384	126.109	0	-8.21625	Down	0	gi|290560913|ref|NP_001166672.1|/9.18016e-97/cuticular protein RR-2 motif 90 precursor [Bombyx mori]
101736020	655.113	0.224425	-9.97825	Down	0	-

## Sheet: Table S4
DNA methylation in silkworm genome may provide insights into epigenetic regulation of response to Bombyx mori cypovirus infection Ping Wu*, Wencai Jie*, Qi Sang, ENOCHANNA, Xiaoxu Jiang, Chenxiang Hou, Tao Che, Xijie Guo**
Table S4 common differentially expressed genes in BmCPV infected midguts and fat bodies
GeneID	Log2-Ratio(fat body-96t/fat body-96c)	Expression change in midgut-c vs midgut-t group	Expression change in fat body-c vs fat body-t group	P-value	Blast nr
101746268	2.40575	Up	Up	0.00386256	gi|512935453|ref|XP_004933279.1|/0/PREDICTED: transcriptional regulator ATRX homolog isoform X1 [Bombyx mori]
101739197	1.66226	Up	Up	0.0221236	gi|512932181|ref|XP_004932482.1|/0/PREDICTED: inward rectifier potassium channel 2-like [Bombyx mori]
692771	1.47643	Up	Up	4.71212e-12	gi|112983564|ref|NP_001037356.1|/5.65712e-128/45 kDa immunophilin FKBP45 [Bombyx mori]
101746621	1.43085	Up	Up	0.0473341	gi|512906510|ref|XP_004926214.1|/0/PREDICTED: dnaJ homolog subfamily C member 2-like [Bombyx mori]
101738991	1.42412	Up	Up	0.000935577	gi|512924292|ref|XP_004930561.1|/1.07641e-117/PREDICTED: heterogeneous nuclear ribonucleoprotein 87F-like [Bombyx mori]
101735963	1.41596	Up	Up	0.0247106	gi|512902474|ref|XP_004925384.1|/0/PREDICTED: probable ATP-dependent RNA helicase DDX56-like [Bombyx mori]
732899	1.37178	Up	Up	1.34226e-11	gi|114051461|ref|NP_001040365.1|/2.91939e-98/nascent polypeptide associated complex protein alpha subunit [Bombyx mori]
101746243	1.32477	Up	Up	0.00768698	gi|512906498|ref|XP_004926211.1|/0/PREDICTED: protein KRI1 homolog [Bombyx mori]
101739908	1.29154	Up	Up	7.89297e-06	gi|512892422|ref|XP_004922927.1|/0/PREDICTED: uncharacterized protein LOC101739908 [Bombyx mori]
101742289	1.25686	Up	Up	0.00268345	gi|512893346|ref|XP_004923158.1|/1.34967e-134/PREDICTED: rRNA 2'-O-methyltransferase fibrillarin-like [Bombyx mori]
101738508	1.2086	Up	Up	0.00464829	gi|512936915|ref|XP_004933636.1|/0/PREDICTED: splicing factor 3B subunit 3-like isoform X2 [Bombyx mori]
101738805	1.18918	Up	Up	0.0219715	gi|512914658|ref|XP_004928197.1|/0/PREDICTED: serine/threonine-protein kinase minibrain-like isoform X2 [Bombyx mori]
732873	1.10592	Up	Up	0.000214979	gi|114052779|ref|NP_001040341.1|/0/mitochondrial ribosomal protein S5 [Bombyx mori]
101747148	1.06	Up	Up	5.71113e-07	gi|512934370|ref|XP_004933017.1|/7.54347e-72/PREDICTED: transcription factor BTF3 homolog 4-like [Bombyx mori]
101742382	1.05517	Up	Up	0.000140632	gi|512894972|ref|XP_004923560.1|/0/PREDICTED: T-complex protein 1 subunit alpha-like [Bombyx mori]
692956	1.05309	Up	Up	2.27468e-06	gi|114052609|ref|NP_001040261.1|/3.46142e-68/nucleoplasmin isoform 2 [Bombyx mori]
101746001	-1.00317	Down	Down	8.74897e-06	gi|512907910|ref|XP_004926560.1|/0/PREDICTED: aminoacylase-1-like [Bombyx mori]
101738880	-1.00512	Down	Down	4.84406e-06	gi|512902782|ref|XP_004925459.1|/9.22759e-120/PREDICTED: uncharacterized protein LOC101738880 isoform X1 [Bombyx mori]
100862833	-1.0105	Down	Down	0	gi|379699020|ref|NP_001243983.1|/0/ATP-binding cassette transporter subfamily B [Bombyx mori]
692357	-1.01078	Down	Down	2.28004e-05	gi|112984052|ref|NP_001036826.1|/7.34423e-135/serine protease precursor [Bombyx mori]
100861566	-1.01543	Down	Down	2.83905e-05	gi|375151601|ref|NP_001243511.1|/2.36656e-111/putative membrane protein precursor [Bombyx mori]
101735588	-1.05806	Down	Down	2.13469e-05	gi|512892855|ref|XP_004923035.1|/3.22167e-106/PREDICTED: uncharacterized protein LOC101735588 [Bombyx mori]
101739732	-1.06835	Down	Down	5.42508e-06	gi|512905537|ref|XP_004925969.1|/0/PREDICTED: transmembrane protease serine 9-like [Bombyx mori]
101738979	-1.07657	Down	Down	1.91749e-06	gi|512909207|ref|XP_004926865.1|/0/PREDICTED: delta(24)-sterol reductase-like isoform X1 [Bombyx mori]
100500755	-1.08794	Down	Down	0.00326675	gi|306518650|ref|NP_001182387.1|/0/UDP-glucosyltransferase precursor [Bombyx mori]
692380	-1.10085	Down	Down	6.76665e-05	gi|4760786|dbj|BAA77401.1|/9.58371e-163/30kP protease A (43k peptide) precursor [Bombyx mori]
101745599	-1.10406	Down	Down	0.00455959	gi|87248109|gb|ABD36107.1|/9.19081e-167/enoyl-CoA hydratase precursor 1 [Bombyx mori]
101746897	-1.15657	Down	Down	0.0411063	gi|512902712|ref|XP_004925441.1|/3.19497e-175/PREDICTED: zinc transporter ZIP3-like [Bombyx mori]
693074	-1.15963	Down	Down	0.00735416	gi|443417987|ref|NP_001037536.3|/0/membrane-bound alkaline phosphatase precursor [Bombyx mori]
101743287	-1.17186	Down	Down	2.75422e-07	gi|512935373|ref|XP_004933259.1|/3.46443e-33/PREDICTED: cytochrome c oxidase subunit 7C, mitochondrial-like [Bombyx mori]
101747176	-1.17631	Down	Down	0.0248601	gi|512911603|ref|XP_004927453.1|/0/PREDICTED: homogentisate 1,2-dioxygenase-like [Bombyx mori]
101740574	-1.1845	Down	Down	0.000126862	gi|512890038|ref|XP_004922438.1|/1.38305e-41/PREDICTED: calphotin-like [Bombyx mori]
101743564	-1.18947	Down	Down	0.000988384	gi|512933437|ref|XP_004932791.1|/4.08565e-62/PREDICTED: macrophage migration inhibitory factor-like [Bombyx mori]
101736550	-1.19879	Down	Down	5.67624e-07	gi|512931612|ref|XP_004932346.1|/0/PREDICTED: lipase member H-A-like [Bombyx mori]
101745610	-1.2451	Down	Down	0.0222773	gi|512902156|ref|XP_004925306.1|/1.254e-174/PREDICTED: putative carbonic anhydrase 5-like [Bombyx mori]
733140	-1.25188	Down	Down	4.05513e-09	gi|512901183|ref|XP_004925073.1|/0/PREDICTED: uncharacterized family 31 glucosidase KIAA1161 [Bombyx mori]
101739447	-1.25373	Down	Down	0.0296836	gi|512902269|ref|XP_004925334.1|/2.63233e-53/PREDICTED: uncharacterized protein LOC101739447 [Bombyx mori]
101746224	-1.27643	Down	Down	0.00719411	gi|512885748|ref|XP_004921647.1|/1.39105e-157/PREDICTED: 15-hydroxyprostaglandin dehydrogenase [NAD(+)]-like [Bombyx mori]
101743002	-1.28631	Down	Down	0.000164013	gi|512936253|ref|XP_004933473.1|/0/PREDICTED: LOW QUALITY PROTEIN: cartilage oligomeric matrix protein-like [Bombyx mori]
101743908	-1.30729	Down	Down	8.2744e-07	gi|512885654|ref|XP_004921630.1|/4.44877e-154/PREDICTED: CD63 antigen-like [Bombyx mori]
101740318	-1.3363	Down	Down	0.0136212	gi|512907994|ref|XP_004926573.1|/4.2676e-66/PREDICTED: synaptic vesicle 2-related protein-like [Bombyx mori]
732990	-1.34545	Down	Down	1.9187e-07	gi|114052088|ref|NP_001040451.1|/1.20397e-105/vacuolar ATP synthase subunit E [Bombyx mori]
692595	-1.38608	Down	Down	0	gi|112983128|ref|NP_001037042.1|/0/nuclear hormone receptor E75 isoform C [Bombyx mori]
692889	-1.38901	Down	Down	0.00129466	gi|114051966|ref|NP_001040198.1|/0/mitochondrial aldehyde dehydrogenase [Bombyx mori]
101744958	-1.40437	Down	Down	7.36845e-05	gi|512927026|ref|XP_004931231.1|/0/PREDICTED: dentin sialophosphoprotein-like [Bombyx mori]
101736816	-1.42942	Down	Down	0.00549876	gi|226235192|dbj|BAH47555.1|/9.10917e-37/aquaporin AQP-Gra2 [Grapholita molesta]
101746979	-1.43652	Down	Down	0	gi|512898375|ref|XP_004924384.1|/0/PREDICTED: endoplasmic reticulum metallopeptidase 1-like [Bombyx mori]
101736660	-1.46539	Down	Down	2.87744e-05	gi|512907682|ref|XP_004926503.1|/4.20042e-58/PREDICTED: uncharacterized protein LOC101736660 [Bombyx mori]
778463	-1.54063	Down	Down	0.0344474	gi|148298829|ref|NP_001091762.1|/4.16722e-78/vacuolar H+ ATP synthase 16 kDa proteolipid subunit [Bombyx mori]
101736985	-1.54391	Down	Down	0.000302346	gi|512917790|ref|XP_004928974.1|/0/PREDICTED: malate dehydrogenase, mitochondrial-like [Bombyx mori]
101744254	-1.54807	Down	Down	2.6909e-08	gi|512894745|ref|XP_004923503.1|/0/PREDICTED: putative hexokinase HKDC1-like [Bombyx mori]
101739127	-1.56649	Down	Down	7.02804e-05	gi|512910560|ref|XP_004927202.1|/0/PREDICTED: protein singed-like [Bombyx mori]
101742584	-1.57137	Down	Down	2.72311e-11	gi|512896649|ref|XP_004923962.1|/0/PREDICTED: S-adenosylmethionine decarboxylase proenzyme-like [Bombyx mori]
692574	-1.59611	Down	Down	9.00542e-10	gi|112983208|ref|NP_001037022.1|/1.20537e-45/acyl-CoA binding protein [Bombyx mori]
101742019	-1.59808	Down	Down	0.0192001	gi|512909005|ref|XP_004926816.1|/0/PREDICTED: acyl-CoA synthetase family member 2, mitochondrial-like [Bombyx mori]
100174823	-1.60325	Down	Down	0.0343253	gi|195963353|ref|NP_001124349.1|/2.37926e-178/3-hydroxyisobutyrate dehydrogenase [Bombyx mori]
101745703	-1.63683	Down	Down	0.000637876	gi|512891724|ref|XP_004922754.1|/1.41684e-104/PREDICTED: phosphatidylethanolamine-binding protein homolog F40A3.3-like isoform X1 [Bombyx mori]
101746747	-1.63783	Down	Down	1.13484e-07	gi|512898127|ref|XP_004924323.1|/0/PREDICTED: glycogen debranching enzyme-like [Bombyx mori]
100415790	-1.68812	Down	Down	0.00015486	gi|295424204|ref|NP_001171331.1|/0/juvenile hormone epoxide hydrolase-like protein 5 [Bombyx mori]
101743965	-1.68974	Down	Down	0.00276073	gi|512894171|ref|XP_004923368.1|/0/PREDICTED: N-acetylneuraminate lyase-like isoform X2 [Bombyx mori]
692945	-1.72306	Down	Down	2.80886e-14	gi|114052484|ref|NP_001040250.1|/1.81708e-50/kazal-type proteinase inhibitor precursor [Bombyx mori]
101738619	-1.73645	Down	Down	0	gi|512918641|ref|XP_004929183.1|/2.08317e-130/PREDICTED: androgen-induced gene 1 protein-like [Bombyx mori]
733056	-1.77356	Down	Down	4.3789e-07	gi|112983250|ref|NP_001037610.1|/1.12761e-128/putative alcohol dehydrogenase [Bombyx mori]
692686	-1.78083	Down	Down	0.0204506	gi|112984538|ref|NP_001037201.1|/0/juvenile hormone epoxide hydrolase precursor [Bombyx mori]
101737113	-1.82848	Down	Down	7.51954e-05	gi|512914963|ref|XP_004928272.1|/0/PREDICTED: probable methylmalonate-semialdehyde dehydrogenase [acylating], mitochondrial-like [Bombyx mori]
101741871	-1.8601	Down	Down	0.0101315	gi|512911768|ref|XP_004927493.1|/0/PREDICTED: organic cation transporter protein-like [Bombyx mori]
101742836	-1.92924	Down	Down	1.03496e-05	gi|512901561|ref|XP_004925165.1|/0/PREDICTED: major facilitator superfamily domain-containing protein 6-like [Bombyx mori]
101736367	-1.93289	Down	Down	1.58824e-05	gi|512918574|ref|XP_004929167.1|/1.18626e-107/PREDICTED: adenylate kinase isoenzyme 1-like isoform X1 [Bombyx mori]
101740214	-2.09685	Down	Down	0.00285516	gi|512937928|ref|XP_004933883.1|/1.58968e-33/PREDICTED: histone H1-like [Bombyx mori]
732915	-2.12538	Down	Down	0	gi|114051287|ref|NP_001040381.1|/0/fructose-1,6-bisphosphatase [Bombyx mori]
101740543	-2.1954	Down	Down	8.65546e-05	gi|357604109|gb|EHJ64047.1|/0/organic cation transporter [Danaus plexippus]
101742992	-2.28255	Down	Down	7.02925e-05	gi|512925735|ref|XP_004930911.1|/0/PREDICTED: alpha-tocopherol transfer protein-like [Bombyx mori]
101737859	-2.32758	Down	Down	0.00109751	gi|512903049|ref|XP_004925523.1|/0/PREDICTED: lipase 1-like [Bombyx mori]
101745847	-2.45466	Down	Down	3.51824e-05	gi|512885211|ref|XP_004921557.1|/3.09003e-171/PREDICTED: ester hydrolase C11orf54 homolog [Bombyx mori]
692631	-2.53064	Down	Down	0.00144462	gi|112983028|ref|NP_001037077.1|/1.23741e-118/glutathione S-transferase sigma 1 [Bombyx mori]
101745055	2.36284	Down	Up	1.81632e-13	gi|512934069|ref|XP_004932944.1|/1.36416e-96/PREDICTED: basic helix-loop-helix transcription factor scleraxis-like [Bombyx mori]
692759	1.44392	Down	Up	0.00589586	gi|112983659|ref|NP_001037337.1|/0/DNA supercoiling factor precursor [Bombyx mori]
732851	4.23206	Down	Up	0.033829	gi|112982725|ref|NP_001037560.1|/4.40164e-104/peptidoglycan recognition protein S2 precursor [Bombyx mori]
693047	7.78142	Down	Up	0.000476073	gi|112984494|ref|NP_001037488.1|/3.57215e-141/fibroin light chain precursor [Bombyx mori]
101741126	1.17653	Down	Up	7.26509e-05	gi|512933713|ref|XP_004932859.1|/0/PREDICTED: probable 3',5'-cyclic phosphodiesterase pde-5-like [Bombyx mori]
101742698	1.03649	Down	Up	0.000225573	gi|512920693|ref|XP_004929696.1|/0/PREDICTED: polyubiquitin-A-like isoform X1 [Bombyx mori]
105841837	-1.39957	Up	Down	0.00936028	gi|641647400|ref|XP_008178199.1|/7.32447e-28/PREDICTED: uncharacterized protein LOC100570314 [Acyrthosiphon pisum]
692428	-2.12039	Up	Down	6.21514e-12	gi|195157178|ref|XP_002019473.1|/0/GL12416 [Drosophila persimilis]
692424	-1.10775	Up	Down	8.34888e-14	gi|162952033|ref|NP_001106143.1|/1.46402e-141/40S ribosomal protein SA [Bombyx mori]
692657	-1.24316	Up	Down	2.28706e-14	gi|37359627|emb|CAD29995.1|/8.97708e-150/ribosomal P0 protein [Bombyx mori]
692775	-2.19055	Up	Down	2.95286e-12	gi|112983600|ref|NP_001037364.1|/8.13746e-71/cellular retinoic acid binding protein [Bombyx mori]
732854	-1.09995	Up	Down	7.99654e-11	gi|112982669|ref|NP_001037564.1|/9.17059e-115/ribosomal protein S2 [Bombyx mori]
778465	-1.25868	Up	Down	0	gi|148298752|ref|NP_001091764.1|/1.96966e-151/14-3-3 epsilon protein [Bombyx mori]
101736137	-1.28963	Up	Down	8.77076e-15	gi|512908573|ref|XP_004926714.1|/0/PREDICTED: putative U5 small nuclear ribonucleoprotein 200 kDa helicase-like [Bombyx mori]
101738461	-1.33728	Up	Down	0.00359401	gi|512934467|ref|XP_004933040.1|/1.44091e-86/PREDICTED: uncharacterized protein LOC101738461 isoform X1 [Bombyx mori]
101738190	-1.12834	Up	Down	0	gi|512937337|ref|XP_004933743.1|/7.35502e-128/PREDICTED: fragile X mental retardation syndrome-related protein 1 homolog [Bombyx mori]
101739938	-1.24154	Up	Down	3.22275e-10	gi|357625343|gb|EHJ75823.1|/0/putative Helicase [Danaus plexippus]
101737307	-1.10963	Up	Down	1.47982e-11	gi|512916639|ref|XP_004928688.1|/0/PREDICTED: nuclear pore complex protein Nup205-like [Bombyx mori]
101739025	-1.11265	Up	Down	0	gi|512909503|ref|XP_004926936.1|/0/PREDICTED: serine/threonine-protein kinase grp-like [Bombyx mori]
101741832	-2.67921	Up	Down	1.53283e-08	gi|512930870|ref|XP_004932167.1|/0/PREDICTED: uncharacterized protein LOC101741832 isoform X1 [Bombyx mori]
101741790	-1.33073	Up	Down	6.91203e-05	gi|512888938|ref|XP_004922169.1|/0/PREDICTED: S-phase kinase-associated protein 2-like [Bombyx mori]
101741628	-3.11491	Up	Down	0	gi|512908723|ref|XP_004926751.1|/2.40412e-175/PREDICTED: probable bifunctional methylenetetrahydrofolate dehydrogenase/cyclohydrolase 2-like isoform X1 [Bombyx mori]
101739771	-1.00968	Up	Down	4.23767e-07	gi|512892138|ref|XP_004922856.1|/0/PREDICTED: apoptosis-inducing factor 1, mitochondrial-like [Bombyx mori]
101739557	-1.64409	Up	Down	0.0108049	gi|512927649|ref|XP_004931387.1|/0/PREDICTED: putative nuclease HARBI1-like [Bombyx mori]
101742015	-1.04954	Up	Down	0.0392779	gi|512905881|ref|XP_004926056.1|/1.30907e-146/PREDICTED: oxidative stress-induced growth inhibitor 1-like [Bombyx mori]
101741943	-1.13453	Up	Down	0.00127027	gi|512894452|ref|XP_004923434.1|/0/PREDICTED: transcription termination factor 2-like [Bombyx mori]
101745167	-1.46207	Up	Down	0.0373359	gi|148298734|ref|NP_001091833.1|/2.18565e-44/eukaryotic initiation factor 4E-2 [Bombyx mori]

## Sheet: Table S5
DNA methylation in silkworm genome may provide insights into epigenetic regulation of response to Bombyx mori cypovirus infection Ping Wu*, Wencai Jie*, Qi Sang, ENOCHANNA, Xiaoxu Jiang, Chenxiang Hou, Tao Che, Xijie Guo**
Table S5 highly expressed genes in midgut and fat body of silkworm
GeneID	Means-fat_body-96c	Means-midgut-96c	log2-Ratio(midgut-96c/fatty_body-96c)	Up-Down-Regulation(midgut-96c/fatty_body-96c)	PPEE	Blast nr
101744666	31.1259	36599.3	10.1848	Up	6.31081e-07	gi|512939598|ref|XP_004934280.1|/1.64691e-134/PREDICTED: trypsin, alkaline A-like [Bombyx mori]
101739301	0	218.628	9.42757	Up	0	gi|512902265|ref|XP_004925333.1|/8.97806e-43/PREDICTED: uncharacterized protein LOC101739301 [Bombyx mori]
101744242	0	157.905	8.95895	Up	0	gi|512931848|ref|XP_004932401.1|/0/PREDICTED: probable peroxisomal acyl-coenzyme A oxidase 1-like [Bombyx mori]
100174816	0	145.432	8.84049	Up	0	gi|195963341|ref|NP_001124343.1|/0/putative amino acid transporter [Bombyx mori]
101740533	2.31467	1204.56	8.83818	Up	0	gi|512894420|ref|XP_004923426.1|/0/PREDICTED: uncharacterized protein LOC101740533 [Bombyx mori]
101738777	0	129.203	8.67018	Up	0	gi|512885939|ref|XP_004921679.1|/0/PREDICTED: esterase FE4-like [Bombyx mori]
101745376	0	123.426	8.60434	Up	0	gi|512905404|ref|XP_004925936.1|/0/PREDICTED: esterase FE4-like [Bombyx mori]
101745801	1.15074	535.766	8.51179	Up	0	gi|512892238|ref|XP_004922882.1|/2.98861e-162/PREDICTED: carbonic anhydrase 2-like [Bombyx mori]
100144572	1.13754	513.168	8.46268	Up	9.58378e-07	gi|290563443|ref|NP_001166806.1|/0/alpha-esterase 19 isoform 2 precursor [Bombyx mori]
101740711	25.9564	8487.71	8.33563	Up	1.45906e-06	gi|512890042|ref|XP_004922439.1|/1.73703e-27/PREDICTED: actin cytoskeleton-regulatory complex protein PAN1-like [Bombyx mori]
101736379	0	100.206	8.30452	Up	0	gi|512934733|ref|XP_004933104.1|/0/PREDICTED: myrosinase 1-like [Bombyx mori]
100862797	0	100.115	8.30322	Up	0	gi|379698960|ref|NP_001243952.1|/0/antennal esterase precursor [Bombyx mori]
101740120	0	94.7282	8.22369	Up	0	gi|512939177|ref|XP_004934177.1|/2.92668e-65/PREDICTED: uncharacterized protein LOC101740120, partial [Bombyx mori]
101740845	6.43917	1971.92	8.18921	Up	5.32907e-15	gi|512885517|ref|XP_004921608.1|/0/PREDICTED: esterase FE4-like [Bombyx mori]
101746061	32.8372	9608.46	8.17898	Up	0	gi|512920430|ref|XP_004929630.1|/0/PREDICTED: pancreatic lipase-related protein 2-like [Bombyx mori]
101736636	0.972594	368.111	8.15726	Up	1.8341e-06	gi|512934451|ref|XP_004933036.1|/0/PREDICTED: lactase-phlorizin hydrolase-like [Bombyx mori]
101746561	0	86.9649	8.10076	Up	0	gi|512905140|ref|XP_004925871.1|/1.653e-174/PREDICTED: uncharacterized protein LOC101746561 [Bombyx mori]
692770	1.15074	400.117	8.0909	Up	3.45254e-08	gi|112983574|ref|NP_001037354.1|/0/carboxylesterase precursor [Bombyx mori]
101740310	41.9121	11362.6	8.07185	Up	1.57364e-05	gi|512890032|ref|XP_004922436.1|/4.66758e-86/PREDICTED: 36.4 kDa proline-rich protein-like [Bombyx mori]
101741775	0	84.1361	8.05323	Up	0	gi|512920157|ref|XP_004929562.1|/0/PREDICTED: nose resistant to fluoxetine protein 6-like [Bombyx mori]
101739461	0	80.1648	7.98374	Up	0	gi|512915388|ref|XP_004928377.1|/1.84587e-55/PREDICTED: uncharacterized protein LOC101739461 [Bombyx mori]
101735307	2.54787	724.953	7.98343	Up	5.78167e-07	gi|512891915|ref|XP_004922801.1|/0/PREDICTED: carboxypeptidase A2-like [Bombyx mori]
692868	26.1109	6495.86	7.94134	Up	1.61161e-05	gi|114051742|ref|NP_001040178.1|/4.95282e-172/chymotrypsinogen precursor [Bombyx mori]
101737475	0	77.0685	7.92714	Up	0	gi|512891820|ref|XP_004922777.1|/3.99276e-133/PREDICTED: 17-beta-hydroxysteroid dehydrogenase 14-like [Bombyx mori]
101745623	12.4339	3102.43	7.9267	Up	0.000224623	gi|512919199|ref|XP_004929317.1|/0/PREDICTED: maltase 1-like [Bombyx mori]
100862795	41.9552	10091.2	7.89918	Up	8.56533e-06	gi|379698956|ref|NP_001243950.1|/1.48871e-137/trypsin-like serine protease [Bombyx mori]
732967	19.8235	4784.36	7.89211	Up	0	gi|114051802|ref|NP_001040430.1|/1.89717e-170/chymotrypsin-like serine protease precursor [Bombyx mori]
101746574	1.69093	473.976	7.88325	Up	0	gi|512914887|ref|XP_004928253.1|/1.11671e-124/PREDICTED: uncharacterized protein LOC101746574 [Bombyx mori]
101739732	120.287	27976.5	7.8578	Up	0	gi|512905537|ref|XP_004925969.1|/0/PREDICTED: transmembrane protease serine 9-like [Bombyx mori]
101739713	383.737	88205.8	7.84342	Up	3.37171e-05	gi|512890014|ref|XP_004922431.1|/8.44247e-33/PREDICTED: uncharacterized protein LOC101739713 isoform X1 [Bombyx mori]
101745066	3.93744	947.445	7.79909	Up	3.19641e-06	gi|512891959|ref|XP_004922812.1|/0/PREDICTED: carboxypeptidase A4-like [Bombyx mori]
105842990	5.08817	1202.23	7.79728	Up	3.63138e-06	gi|512894420|ref|XP_004923426.1|/0/PREDICTED: uncharacterized protein LOC101740533 [Bombyx mori]
101740440	26.8056	6022.24	7.79468	Up	1.55768e-06	gi|512890036|ref|XP_004922437.1|/4.44492e-65/PREDICTED: uncharacterized protein LOC101740440 [Bombyx mori]
105841514	0.540198	188.632	7.78257	Up	4.32346e-11	-
692513	418.737	92246.2	7.78221	Up	0.000528188	gi|112983352|ref|NP_001036966.1|/4.83851e-157/lipase-1 [Bombyx mori]
101745306	2.7867	669.919	7.7541	Up	5.93997e-05	-
101742590	0.540198	184.601	7.75145	Up	0	gi|512905331|ref|XP_004925917.1|/5.62331e-57/PREDICTED: uncharacterized protein LOC101742590 [Bombyx mori]
101736497	21.7728	4712.62	7.73704	Up	2.67427e-05	gi|512934737|ref|XP_004933105.1|/0/PREDICTED: myrosinase 1-like [Bombyx mori]
101738689	0.540198	180.781	7.72134	Up	0.000194822	gi|512888046|ref|XP_004922022.1|/0/PREDICTED: myrosinase 1-like [Bombyx mori]
100307011	4.56334	1028.68	7.71976	Up	0	gi|261245101|ref|NP_001159620.1|/0/juvenile hormone epoxide hydrolase-like protein 4 [Bombyx mori]
100216500	89.5683	18700.2	7.70076	Up	2.93111e-06	gi|512902257|ref|XP_004925331.1|/3.92997e-42/PREDICTED: uncharacterized protein LOC101739018 [Bombyx mori]
101742223	18.7013	3945.62	7.69676	Up	8.06489e-09	gi|512920169|ref|XP_004929565.1|/0/PREDICTED: lactase-phlorizin hydrolase-like [Bombyx mori]
101737930	22.0092	4621.46	7.6935	Up	1.39128e-05	gi|512934451|ref|XP_004933036.1|/0/PREDICTED: lactase-phlorizin hydrolase-like [Bombyx mori]
101736550	73.0047	15158.8	7.69171	Up	6.38039e-08	gi|512931612|ref|XP_004932346.1|/0/PREDICTED: lipase member H-A-like [Bombyx mori]
101736547	5.10137	1102.89	7.66938	Up	3.65975e-05	gi|512927972|ref|XP_004931467.1|/0/PREDICTED: gamma-glutamyl hydrolase A-like [Bombyx mori]
693074	62.5387	12770.5	7.66657	Up	4.66294e-06	gi|443417987|ref|NP_001037536.3|/0/membrane-bound alkaline phosphatase precursor [Bombyx mori]
101744086	2.78453	629.781	7.66602	Up	0.000115469	gi|512913726|ref|XP_004927965.1|/0/PREDICTED: carboxypeptidase Q-like [Bombyx mori]
101736414	8.50963	1791.37	7.66508	Up	1.26375e-06	gi|512920011|ref|XP_004929525.1|/1.54771e-145/PREDICTED: trypsin, alkaline C-like [Bombyx mori]
101745945	1.7327	412.506	7.6533	Up	2.27908e-06	gi|512894230|ref|XP_004923381.1|/0/PREDICTED: zinc carboxypeptidase A 1-like [Bombyx mori]
101738628	23.1197	4696.6	7.64675	Up	3.15215e-07	gi|512925606|ref|XP_004930880.1|/0/PREDICTED: probable maltase H-like [Bombyx mori]
100500763	0	62.4596	7.62531	Up	0	gi|306518666|ref|NP_001182395.1|/0/UDP-glucosyltransferase precursor [Bombyx mori]
692357	1079.79	210811	7.60864	Up	6.47438e-11	gi|112984052|ref|NP_001036826.1|/7.34423e-135/serine protease precursor [Bombyx mori]
101735952	2.2465	498.177	7.60278	Up	7.61932e-07	gi|512887926|ref|XP_004922003.1|/0/PREDICTED: lipase 1-like [Bombyx mori]
692370	16.2724	3211.97	7.59711	Up	0.000129742	gi|112983996|ref|NP_001036834.1|/0/aminopeptidase N precursor [Bombyx mori]
101739057	0.605021	175.673	7.575	Up	8.20949e-06	gi|512885950|ref|XP_004921681.1|/0/PREDICTED: juvenile hormone esterase-like [Bombyx mori]
101738603	3.42363	700.165	7.54856	Up	0	gi|512901123|ref|XP_004925058.1|/0/PREDICTED: uncharacterized family 31 glucosidase KIAA1161-like [Bombyx mori]
100862778	185.047	34619.4	7.54508	Up	3.25117e-05	gi|379698926|ref|NP_001243934.1|/5.1521e-45/putative cuticle protein CPH45 precursor [Bombyx mori]
101739447	22.0964	4178.89	7.54266	Up	8.65308e-13	gi|512902269|ref|XP_004925334.1|/2.63233e-53/PREDICTED: uncharacterized protein LOC101739447 [Bombyx mori]
101738031	9.46173	1822.23	7.54196	Up	3.046e-09	gi|512892102|ref|XP_004922847.1|/5.75263e-145/PREDICTED: collagenase-like [Bombyx mori]
101737626	47.6225	8866.51	7.53103	Up	6.9853e-11	gi|512903042|ref|XP_004925522.1|/0/PREDICTED: lipase 1-like [Bombyx mori]
101745919	2.21793	468.308	7.52981	Up	4.32696e-07	gi|512920426|ref|XP_004929629.1|/0/PREDICTED: pancreatic triacylglycerol lipase-like [Bombyx mori]
101738736	98.5879	18256.5	7.52817	Up	0.00153729	gi|512902249|ref|XP_004925329.1|/1.87625e-51/PREDICTED: uncharacterized protein LOC101738736 [Bombyx mori]
101742482	134.279	24757.4	7.52309	Up	5.51426e-06	gi|512893869|ref|XP_004923289.1|/6.21081e-125/PREDICTED: trypsin, alkaline A-like [Bombyx mori]
101742914	7.29073	1381.24	7.50443	Up	0	gi|512886493|ref|XP_004921766.1|/6.87185e-120/PREDICTED: uncharacterized protein LOC101742914 [Bombyx mori]
101740285	269.199	48281.1	7.48495	Up	1.05915e-13	gi|512912574|ref|XP_004927691.1|/6.02293e-124/PREDICTED: collagenase-like [Bombyx mori]
101740143	1629.44	289022	7.47038	Up	0	gi|512912568|ref|XP_004927690.1|/5.26781e-130/PREDICTED: collagenase-like [Bombyx mori]
101739891	12.6798	2297.14	7.46564	Up	0	gi|512930260|ref|XP_004932022.1|/0/PREDICTED: uncharacterized protein LOC101739891 [Bombyx mori]
101740293	107.467	19022.1	7.46341	Up	0	gi|512917885|ref|XP_004928997.1|/2.32392e-160/PREDICTED: chymotrypsin BI-like [Bombyx mori]
101738880	771.606	134143	7.4411	Up	2.43838e-12	gi|512902782|ref|XP_004925459.1|/9.22759e-120/PREDICTED: uncharacterized protein LOC101738880 isoform X1 [Bombyx mori]
101742703	1.12216	248.275	7.43146	Up	0	gi|512929392|ref|XP_004931809.1|/5.45632e-133/PREDICTED: 3-oxoacyl-[acyl-carrier-protein] reductase, chloroplastic-like [Bombyx mori]
101739114	1005.63	173467	7.42997	Up	4.01355e-05	gi|512896303|ref|XP_004923878.1|/3.16595e-65/PREDICTED: uncharacterized protein LOC101739114 [Bombyx mori]
101740173	596.627	102845	7.42867	Up	0.00759627	gi|512890028|ref|XP_004922435.1|/3.9795e-53/PREDICTED: calphotin-like [Bombyx mori]
101741099	1.64916	335.621	7.41598	Up	2.60902e-14	gi|512894432|ref|XP_004923429.1|/1.10036e-133/PREDICTED: uncharacterized protein LOC101741099 [Bombyx mori]
692563	101.059	17235.3	7.40953	Up	1.11153e-06	gi|112983238|ref|NP_001037013.1|/0/aminopeptidase N precursor [Bombyx mori]
101739945	691.077	116340	7.39462	Up	2.23933e-05	gi|512890022|ref|XP_004922433.1|/6.80434e-49/PREDICTED: calphotin-like isoform X1 [Bombyx mori]
101744890	8.47004	1477.02	7.39325	Up	0.000204122	gi|512901857|ref|XP_004925235.1|/0/PREDICTED: sphingomyelin phosphodiesterase-like [Bombyx mori]
101735588	197.657	33217.6	7.3905	Up	0	gi|512892855|ref|XP_004923035.1|/3.22167e-106/PREDICTED: uncharacterized protein LOC101735588 [Bombyx mori]
101736436	385.742	64643.7	7.38755	Up	2.43298e-10	gi|512901059|ref|XP_004925042.1|/1.2503e-126/PREDICTED: complement factor D-like isoform X1 [Bombyx mori]
692380	52.8121	8886.03	7.38592	Up	7.34056e-07	gi|4760786|dbj|BAA77401.1|/9.58371e-163/30kP protease A (43k peptide) precursor [Bombyx mori]
101744881	11.8497	2031.78	7.38377	Up	0	gi|512889065|ref|XP_004922190.1|/0/PREDICTED: multiple epidermal growth factor-like domains protein 10-like [Bombyx mori]
101740681	1.7195	338.591	7.37799	Up	0	gi|512912299|ref|XP_004927621.1|/0/PREDICTED: proton-coupled folate transporter-like [Bombyx mori]
101738624	294.076	48932.9	7.37692	Up	9.55659e-05	gi|512922120|ref|XP_004930042.1|/8.36486e-136/PREDICTED: trypsin, alkaline C-like [Bombyx mori]
101741476	13.3382	2251.34	7.3653	Up	0	gi|512891915|ref|XP_004922801.1|/3.19114e-126/PREDICTED: carboxypeptidase A2-like [Bombyx mori]
101738495	26.4158	4370.96	7.35325	Up	8.68972e-13	gi|512922116|ref|XP_004930041.1|/1.71046e-114/PREDICTED: trypsin, alkaline A-like [Bombyx mori]
101735418	113.365	18509.9	7.34716	Up	5.28253e-09	gi|512905420|ref|XP_004925940.1|/1.32549e-96/PREDICTED: collagenase-like [Bombyx mori]
101742689	2.84167	514.118	7.3471	Up	0	gi|512911790|ref|XP_004927498.1|/0/PREDICTED: solute carrier family 22 member 6-like [Bombyx mori]
101740853	9.66037	1619.88	7.34316	Up	4.47592e-05	gi|512894077|ref|XP_004923345.1|/0/PREDICTED: carboxypeptidase B-like [Bombyx mori]
100861566	377.947	60490.5	7.32117	Up	0	gi|375151601|ref|NP_001243511.1|/2.36656e-111/putative membrane protein precursor [Bombyx mori]
692627	30.5511	4912.82	7.31434	Up	0	gi|112983036|ref|NP_001037073.1|/0/glucosidase precursor [Bombyx mori]
101735451	1.15074	229.985	7.29286	Up	0.00021486	gi|512892851|ref|XP_004923034.1|/2.9997e-122/PREDICTED: uncharacterized protein LOC101735451 [Bombyx mori]
101745775	17.4495	2775.67	7.28762	Up	6.90915e-11	gi|512920430|ref|XP_004929630.1|/2.46056e-123/PREDICTED: pancreatic lipase-related protein 2-like [Bombyx mori]
101737372	12.9873	2069.04	7.28105	Up	1.02877e-05	gi|512928000|ref|XP_004931474.1|/0/PREDICTED: lipase 1-like [Bombyx mori]
101736844	0.568768	137.065	7.27552	Up	0	gi|512905202|ref|XP_004925885.1|/2.99418e-37/PREDICTED: uncharacterized protein LOC101736844 [Bombyx mori]
101744250	22.5798	3547.23	7.27547	Up	5.40511e-07	gi|512892530|ref|XP_004922954.1|/0/PREDICTED: uncharacterized protein LOC101744250 [Bombyx mori]
100127057	122.624	18989.1	7.27108	Up	0	gi|162462692|ref|NP_001104835.1|/0/aminopeptidase N3 precursor [Bombyx mori]
101744138	6.08285	971.76	7.24667	Up	0	gi|512921032|ref|XP_004929782.1|/0/PREDICTED: lysosomal alpha-glucosidase-like [Bombyx mori]
101741138	0.568768	133.761	7.24039	Up	2.25083e-07	gi|512891607|ref|XP_004922726.1|/9.53136e-106/PREDICTED: 3-hydroxybutyrate dehydrogenase type 2-like [Bombyx mori]
692447	564.896	85274.4	7.23718	Up	5.01182e-06	gi|112982747|ref|NP_001036903.1|/6.12324e-129/serine protease precursor [Bombyx mori]
101738261	2.2572	387.953	7.23626	Up	2.17894e-05	gi|512917825|ref|XP_004928982.1|/1.55267e-170/PREDICTED: serine protease 3-like [Bombyx mori]
101742057	10.6155	1647.37	7.23556	Up	0	gi|512908739|ref|XP_004926755.1|/0/PREDICTED: uncharacterized protein LOC101742057 [Bombyx mori]
101746371	7.92984	1228.02	7.21848	Up	0	gi|512892253|ref|XP_004922886.1|/0/PREDICTED: sodium- and chloride-dependent glycine transporter 1-like [Bombyx mori]
100124424	1.0804	207.791	7.21747	Up	7.05467e-05	gi|156255212|ref|NP_001095934.1|/0/cytochrome P450 CYP9A22 precursor [Bombyx mori]
101738644	23.7412	3534.7	7.19899	Up	0.000149838	gi|512889986|ref|XP_004922423.1|/1.04566e-111/PREDICTED: uncharacterized protein LOC101738644 [Bombyx mori]
101736329	19.8631	2951.45	7.19243	Up	0	gi|512920851|ref|XP_004929736.1|/1.44709e-101/PREDICTED: chondroitin proteoglycan 2-like [Bombyx mori]
105842974	0	45.7024	7.17733	Up	0	gi|357624439|gb|EHJ75221.1|/1.12079e-37/hypothetical protein KGM_13906 [Danaus plexippus]
732884	6.11922	921.506	7.16192	Up	0	gi|114051295|ref|NP_001040350.1|/5.03069e-112/trypsin-like protease [Bombyx mori]
101737936	166.557	23763.1	7.15383	Up	3.77476e-15	gi|512889963|ref|XP_004922417.1|/4.58314e-116/PREDICTED: uncharacterized protein LOC101737936 isoform X1 [Bombyx mori]
692396	29.486	4217.54	7.14486	Up	9.25926e-14	gi|289803011|ref|NP_001036856.2|/0/soluble alkaline phosphatase precursor [Bombyx mori]
100169706	3.38187	520.474	7.13711	Up	2.77481e-10	gi|190341030|ref|NP_001121786.1|/0/alpha-esterase 3 precursor [Bombyx mori]
101740352	24.8106	3533.49	7.13575	Up	1.66389e-08	gi|512889579|ref|XP_004922317.1|/1.02135e-137/PREDICTED: uncharacterized protein LOC101740352 [Bombyx mori]
101738353	534.509	75127.7	7.13414	Up	1.28786e-13	gi|512922113|ref|XP_004930040.1|/2.87579e-135/PREDICTED: trypsin, alkaline C-like [Bombyx mori]
101735836	0	44.3247	7.13348	Up	0	gi|512914393|ref|XP_004928131.1|/0/PREDICTED: bile salt-activated lipase-like [Bombyx mori]
100169705	1.16393	207.019	7.1284	Up	6.43929e-14	gi|190341028|ref|NP_001121785.1|/0/alpha-esterase 49 precursor [Bombyx mori]
101735750	175.405	24303.7	7.11174	Up	1.71863e-13	gi|512915582|ref|XP_004928424.1|/0/PREDICTED: transmembrane protease serine 9-like [Bombyx mori]
100127026	0	43.0665	7.09224	Up	0	gi|162462450|ref|NP_001104826.1|/0/cytochrome P450 Cyp6AU1 [Bombyx mori]
101745483	6.21033	887.768	7.08785	Up	0	gi|512917686|ref|XP_004928948.1|/4.48108e-107/PREDICTED: uncharacterized protein LOC101745483 [Bombyx mori]
101744621	15.2575	2115.5	7.0858	Up	1.16052e-12	gi|512926455|ref|XP_004931090.1|/0/PREDICTED: uncharacterized protein LOC101744621 [Bombyx mori]
101744924	0	42.8175	7.08393	Up	0	gi|512891955|ref|XP_004922811.1|/0/PREDICTED: carboxypeptidase A2-like [Bombyx mori]
101741096	4.50403	650.956	7.07749	Up	0	gi|512892458|ref|XP_004922936.1|/0/PREDICTED: c-5 sterol desaturase erg32-like [Bombyx mori]
105842190	8.3919	1170.15	7.07023	Up	0	gi|114051295|ref|NP_001040350.1|/6.17393e-97/trypsin-like protease [Bombyx mori]
692575	50.3592	6786.76	7.06531	Up	3.59841e-08	gi|112983198|ref|NP_001037023.1|/1.2571e-42/acyl-CoA binding protein-like [Bombyx mori]
101737248	17.4025	2354.21	7.05388	Up	0	gi|512905475|ref|XP_004925953.1|/4.69509e-154/PREDICTED: chymotrypsin-1-like [Bombyx mori]
101738492	50.0471	6683.5	7.05211	Up	2.20718e-05	gi|512920899|ref|XP_004929748.1|/3.25303e-145/PREDICTED: chondroitin proteoglycan 2-like, partial [Bombyx mori]
101740802	38.382	5134.22	7.05176	Up	0	gi|512928472|ref|XP_004931586.1|/1.14157e-77/PREDICTED: ABC transporter F family member 4-like [Bombyx mori]
100127099	119.786	15714.5	7.03169	Up	0	gi|3721840|dbj|BAA33715.1|/0/aminopeptidase N [Bombyx mori]
101747046	63.0657	8282.5	7.02987	Up	1.51563e-07	gi|512922116|ref|XP_004930041.1|/7.30923e-85/PREDICTED: trypsin, alkaline A-like [Bombyx mori]
100862831	0.581967	115.613	7.00927	Up	0.000799438	gi|379699016|ref|NP_001243981.1|/0/UDP-glycosyltransferase UGT40B3 precursor [Bombyx mori]
101735309	93.2505	12044.9	7.00822	Up	3.70349e-05	gi|512892847|ref|XP_004923033.1|/3.24968e-110/PREDICTED: uncharacterized protein LOC101735309 [Bombyx mori]
101737355	4.5326	619.912	6.99851	Up	3.39828e-12	gi|512914147|ref|XP_004928069.1|/0/PREDICTED: uncharacterized protein LOC101737355 [Bombyx mori]
101738003	140.848	17856.1	6.9829	Up	0	gi|512917817|ref|XP_004928980.1|/2.40571e-152/PREDICTED: chymotrypsin-like elastase family member 1-like [Bombyx mori]
101742423	1.7327	258.909	6.98199	Up	6.66134e-16	gi|512935180|ref|XP_004933211.1|/0/PREDICTED: sensory neuron membrane protein 2-like [Bombyx mori]
101742084	12.9301	1671.67	6.97964	Up	3.67418e-07	gi|512889347|ref|XP_004922254.1|/0/PREDICTED: xaa-Pro aminopeptidase 1-like [Bombyx mori]
101747025	6.22136	820.663	6.97207	Up	0.00043326	gi|512899584|ref|XP_004924682.1|/4.78974e-129/PREDICTED: uncharacterized protein LOC101747025 [Bombyx mori]
101745313	0	39.5624	6.97074	Up	0	gi|512939777|ref|XP_004934324.1|/5.97531e-11/PREDICTED: mucin-2-like, partial [Bombyx mori]
101746829	1.70413	252.567	6.9665	Up	4.996e-14	gi|512891757|ref|XP_004922762.1|/6.33254e-152/PREDICTED: alpha-tocopherol transfer protein-like [Bombyx mori]
101738165	0	39.2819	6.96055	Up	6.32827e-15	gi|512900803|ref|XP_004924980.1|/2.63099e-91/PREDICTED: uncharacterized protein LOC101738165 [Bombyx mori]
100862780	0.581967	111.45	6.9565	Up	0	gi|379698928|ref|NP_001243935.1|/0/caspase-4 [Bombyx mori]
101740147	1.15074	180.902	6.94707	Up	0	gi|512915059|ref|XP_004928296.1|/2.52329e-167/PREDICTED: collagenase-like [Bombyx mori]
101747082	9.04983	1142.29	6.93041	Up	0	gi|512920820|ref|XP_004929728.1|/2.15326e-44/PREDICTED: uncharacterized protein LOC101747082 [Bombyx mori]
101739590	0	38.1956	6.92043	Up	1.11022e-15	gi|512905537|ref|XP_004925969.1|/7.86768e-103/PREDICTED: transmembrane protease serine 9-like [Bombyx mori]
101735903	0	37.4762	6.89322	Up	6.66134e-16	gi|512885939|ref|XP_004921679.1|/7.04078e-70/PREDICTED: esterase FE4-like [Bombyx mori]
733140	95.1972	11302	6.88668	Up	0	gi|512901183|ref|XP_004925073.1|/0/PREDICTED: uncharacterized family 31 glucosidase KIAA1161 [Bombyx mori]
751082	13.2544	1596.85	6.8787	Up	0	gi|112982685|ref|NP_001037682.1|/0/cadherin-like membrane protein precursor [Bombyx mori]
101737732	37.5661	4450.81	6.87643	Up	9.02363e-11	gi|512917813|ref|XP_004928979.1|/5.22079e-153/PREDICTED: collagenase-like [Bombyx mori]
101739663	177.036	20692.4	6.86635	Up	0	gi|512939406|ref|XP_004934232.1|/3.40058e-128/PREDICTED: chondroitin proteoglycan 2-like, partial [Bombyx mori]
101738022	0	36.5696	6.8582	Up	3.34177e-14	gi|512937144|ref|XP_004933695.1|/1.02762e-97/PREDICTED: fibroblast growth factor receptor-like [Bombyx mori]
101738401	26.5983	3118.44	6.85635	Up	0	gi|512917829|ref|XP_004928983.1|/1.37461e-154/PREDICTED: collagenase-like isoform X1 [Bombyx mori]
101736295	132.775	15405.1	6.85485	Up	8.43232e-05	gi|512931606|ref|XP_004932344.1|/5.73536e-145/PREDICTED: pancreatic triacylglycerol lipase-like [Bombyx mori]
101745215	0.568768	102.224	6.85352	Up	0.00126293	gi|512891963|ref|XP_004922813.1|/0/PREDICTED: carboxypeptidase A1-like [Bombyx mori]
101746909	7.38747	890.102	6.85247	Up	0.000511146	gi|512915900|ref|XP_004928501.1|/8.15827e-143/PREDICTED: uncharacterized protein LOC101746909 [Bombyx mori]
692624	134.091	15320.8	6.83274	Up	0	gi|112983040|ref|NP_001037071.1|/0/chlorophyllide A binding protein precursor [Bombyx mori]
101743740	4.55691	549.613	6.81775	Up	9.22895e-11	gi|512917297|ref|XP_004928853.1|/1.90535e-71/PREDICTED: fatty acid-binding protein 1-like [Bombyx mori]
101736795	0.540198	96.1284	6.81236	Up	7.34072e-08	gi|512899932|ref|XP_004924768.1|/0/PREDICTED: solute carrier family 46 member 3-like [Bombyx mori]
100862761	0	35.2381	6.80516	Up	1.02141e-14	gi|379698896|ref|NP_001243919.1|/0/ATP-binding cassette transporter subfamily G member Bm3 [Bombyx mori]
101739308	69.636	7735.26	6.78896	Up	0.000352693	gi|512910309|ref|XP_004927140.1|/6.63758e-158/PREDICTED: trypsin, alkaline C-like [Bombyx mori]
101746904	132.942	14713.2	6.78676	Up	2.34563e-09	gi|512912168|ref|XP_004927590.1|/1.19876e-173/PREDICTED: uncharacterized protein LOC101746904 [Bombyx mori]
101746653	5.7251	666.185	6.78519	Up	0	gi|512894249|ref|XP_004923385.1|/0/PREDICTED: venom carboxylesterase-6-like [Bombyx mori]
100141444	0.581967	98.8915	6.78454	Up	0	gi|169234686|ref|NP_001108464.1|/2.8366e-130/glutathione S-transferase epsilon 5 [Bombyx mori]
101738159	0.581967	98.0108	6.77168	Up	0.000398713	gi|512892106|ref|XP_004922848.1|/8.29716e-148/PREDICTED: collagenase-like isoform X1 [Bombyx mori]
101738703	1.67773	217.467	6.76988	Up	0	gi|512905259|ref|XP_004925899.1|/0/PREDICTED: putative inorganic phosphate cotransporter-like [Bombyx mori]
101741370	2.04852	254.926	6.75299	Up	2.22439e-05	gi|512885156|ref|XP_004921548.1|/1.35204e-61/PREDICTED: esterase CM06B1-like, partial [Bombyx mori]
101740213	24.1737	2619.63	6.74111	Up	0	-
732863	55.3468	5940.1	6.73766	Up	7.73714e-13	gi|112982878|ref|NP_001037574.1|/6.71848e-70/fatty acid binding protein [Bombyx mori]
101746560	0.540198	89.4119	6.70822	Up	0	gi|512903575|ref|XP_004925653.1|/1.17069e-77/PREDICTED: uncharacterized protein LOC101746560 [Bombyx mori]
101743428	4.47546	500.093	6.70592	Up	0	gi|512935377|ref|XP_004933260.1|/1.20764e-35/PREDICTED: cytochrome c oxidase subunit 7C, mitochondrial-like [Bombyx mori]
101737695	1.15074	152.678	6.70283	Up	6.21378e-07	gi|512924591|ref|XP_004930632.1|/3.05118e-153/PREDICTED: chymotrypsin-2-like [Bombyx mori]
101735389	1.13754	150.712	6.69719	Up	0.000614416	gi|512917392|ref|XP_004928875.1|/0/PREDICTED: apyrase-like [Bombyx mori]
100190957	6.10925	664.299	6.69219	Up	0.000160354	gi|209571444|ref|NP_001129355.1|/7.41291e-176/hatching enzyme-like protein precursor [Bombyx mori]
101743598	29.2179	3042.66	6.68688	Up	0.00228739	gi|512912084|ref|XP_004927569.1|/5.03658e-70/PREDICTED: uncharacterized protein LOC101743598 [Bombyx mori]
101746642	3.38187	379.704	6.68249	Up	0	gi|512934113|ref|XP_004932955.1|/0/PREDICTED: thyroglobulin-like isoform X1 [Bombyx mori]
101744440	225.504	22963.1	6.66801	Up	0.000208707	gi|512938270|ref|XP_004933966.1|/4.45357e-110/PREDICTED: uncharacterized protein LOC101744440 [Bombyx mori]
101736355	1.0804	141.578	6.66497	Up	1.21442e-07	gi|512895642|ref|XP_004923722.1|/0/PREDICTED: putative serine protease K12H4.7-like [Bombyx mori]
101744896	3.9924	435.576	6.66003	Up	1.68137e-05	gi|512907877|ref|XP_004926552.1|/0/PREDICTED: retinoid-inducible serine carboxypeptidase-like [Bombyx mori]
101737618	1.70413	203.985	6.65872	Up	3.38941e-05	gi|512891824|ref|XP_004922778.1|/1.96787e-39/PREDICTED: glucose and ribitol dehydrogenase homolog [Bombyx mori]
105842881	0.34336	66.3715	6.65599	Up	0	gi|9049397|dbj|BAA99405.1|/1.06636e-37/cadherin-like membrane protein [Bombyx mori]
692849	315.437	31583.9	6.64425	Up	0.00153105	gi|114050855|ref|NP_001040159.1|/1.11414e-172/triacylglycerol lipase precursor [Bombyx mori]
101741350	153.332	1.25947	-6.60593	Down	0	gi|512910110|ref|XP_004927087.1|/1.63845e-54/PREDICTED: uncharacterized protein LOC101741350 [Bombyx mori]
101746789	92.906	0.627503	-6.62355	Down	0	gi|379046454|gb|AFC87788.1|/0/yellow-fb [Bombyx mori]
100862815	4028.21	40.341	-6.63053	Down	0	gi|379698988|ref|NP_001243966.1|/0/UDP-glycosyltransferase UGT41A2 precursor [Bombyx mori]
101737544	1125.46	10.9128	-6.64733	Down	1.33227e-15	gi|512913875|ref|XP_004928000.1|/0/PREDICTED: arylsulfatase I-like [Bombyx mori]
101740108	8674.39	85.5497	-6.65856	Down	0	gi|512922547|ref|XP_004930143.1|/0/PREDICTED: poly(U)-specific endoribonuclease homolog [Bombyx mori]
692505	170.669	1.36865	-6.66362	Down	0	gi|512920797|ref|XP_004929722.1|/3.445e-151/PREDICTED: steroid receptor seven-up, isoforms B/C [Bombyx mori]
101739540	2506.04	24.3946	-6.6642	Down	0	gi|512911419|ref|XP_004927407.1|/4.68209e-123/PREDICTED: histone-lysine N-methyltransferase E(z)-like [Bombyx mori]
101745748	32.8053	0	-6.7029	Down	0	gi|512912462|ref|XP_004927661.1|/0/PREDICTED: fatty acid synthase-like [Bombyx mori]
100379478	33.0747	0	-6.71459	Down	0	-
101744641	33.3439	0	-6.72618	Down	0	gi|512896457|ref|XP_004923916.1|/1.70221e-102/PREDICTED: inositol oxygenase-like [Bombyx mori]
101743224	174.326	1.32066	-6.7358	Down	0	gi|512908751|ref|XP_004926758.1|/2.36799e-111/PREDICTED: attacin-like [Bombyx mori]
101737245	338.778	2.85995	-6.73747	Down	0	gi|512901087|ref|XP_004925049.1|/0/PREDICTED: D-amino-acid oxidase 2-like [Bombyx mori]
101745319	359.13	3.03122	-6.74584	Down	0	gi|512894212|ref|XP_004923378.1|/6.08835e-124/PREDICTED: insecticyanin-A-like [Bombyx mori]
101739681	159.605	1.16995	-6.74796	Down	0	gi|112984238|ref|NP_001037460.1|/1.04786e-27/cecropin-B precursor [Bombyx mori]
778488	33.9418	0	-6.75158	Down	0	gi|148298740|ref|NP_001091783.1|/0/uncharacterized protein LOC778488 precursor [Bombyx mori]
101737000	65.1921	0.283351	-6.76749	Down	0	gi|512938360|ref|XP_004933987.1|/0/PREDICTED: pancreatic triacylglycerol lipase-like, partial [Bombyx mori]
101739502	121.648	0.800278	-6.76913	Down	0	gi|512907182|ref|XP_004926379.1|/1.32171e-151/PREDICTED: uncharacterized protein LOC101739502 isoform X1 [Bombyx mori]
101745915	289.606	2.2931	-6.7949	Down	0	gi|512917698|ref|XP_004928951.1|/0/PREDICTED: serine protease gd-like [Bombyx mori]
101746017	35.0855	0	-6.79895	Down	0	gi|512927495|ref|XP_004931349.1|/1.62996e-144/PREDICTED: microtubule-associated proteins 1A/1B light chain 3C-like isoform X3 [Bombyx mori]
101738413	79.7331	0.400139	-6.80062	Down	0	gi|512928928|ref|XP_004931700.1|/0/PREDICTED: centriolin-like [Bombyx mori]
101744509	85.1579	0.43021	-6.83603	Down	0	gi|512909638|ref|XP_004926970.1|/0/PREDICTED: serine protease snake-like [Bombyx mori]
101738457	100.722	0.540573	-6.87885	Down	0	gi|512929606|ref|XP_004931863.1|/0/PREDICTED: LOW QUALITY PROTEIN: acidic juvenile hormone-suppressible protein 1-like [Bombyx mori]
101743208	84.1199	0.398625	-6.88063	Down	0	gi|512890984|ref|XP_004922606.1|/1.18419e-148/PREDICTED: low molecular 30 kDa lipoprotein PBMHP-12-like [Bombyx mori]
105842702	37.2907	0	-6.88613	Down	0	gi|357615674|gb|EHJ69782.1|/1.21224e-46/beaten path Ic [Danaus plexippus]
101739225	1005.17	8.01164	-6.91543	Down	0	gi|512909215|ref|XP_004926867.1|/1.70046e-146/PREDICTED: pyrroline-5-carboxylate reductase-like isoform X1 [Bombyx mori]
101737724	5674.9	46.5311	-6.92051	Down	0	gi|512905756|ref|XP_004926024.1|/0/PREDICTED: counting factor associated protein D-like isoform X1 [Bombyx mori]
100126173	59.0785	0.171261	-6.92378	Down	1.50104e-09	gi|158186766|ref|NP_001103400.1|/0/nicotinic acetylcholine receptor subunit beta 2 precursor [Bombyx mori]
692556	59.7932	0.172775	-6.93658	Down	0	gi|112983286|ref|NP_001037007.1|/1.80331e-178/FMRFamide receptor [Bombyx mori]
692591	219.488	1.46552	-6.9454	Down	0	gi|112983152|ref|NP_001037038.1|/2.81837e-92/heat shock protein 20.4 [Bombyx mori]
692603	137.385	0.798764	-6.94616	Down	0	gi|112983116|ref|NP_001037049.1|/0/adipokinetic hormone receptor [Bombyx mori]
100127115	39.01	0	-6.95062	Down	0	gi|163838676|ref|NP_001106221.1|/0/cytochrome P450 [Bombyx mori]
101737421	39.1289	0	-6.95497	Down	0	gi|512898882|ref|XP_004924506.1|/8.10221e-79/PREDICTED: uncharacterized protein LOC101745073 [Bombyx mori]
101736816	7198.19	57.4804	-6.96053	Down	0	gi|226235192|dbj|BAH47555.1|/9.10917e-37/aquaporin AQP-Gra2 [Grapholita molesta]
101744868	90.0065	0.398625	-6.97786	Down	0	-
692975	3914.43	30.7053	-6.97942	Down	0	gi|114052783|ref|NP_001040279.1|/0/serine hydroxymethyltransferase [Bombyx mori]
692437	520.244	3.7314	-7.00624	Down	7.37382e-11	gi|112982830|ref|NP_001036893.1|/3.53682e-08/cuticular protein glycine-rich 4 precursor [Bombyx mori]
693002	63.11	0.172775	-7.01406	Down	0	gi|112984088|ref|NP_001037428.1|/0/yellow-fb precursor [Bombyx mori]
101741863	935.845	6.92184	-7.01467	Down	0	gi|512905053|ref|XP_004925849.1|/0/PREDICTED: insulin-like growth factor 1 receptor-like, partial [Bombyx mori]
101737797	40.8807	0	-7.01766	Down	0	gi|512937353|ref|XP_004933747.1|/6.43071e-136/PREDICTED: uncharacterized protein LOC101737797 [Bombyx mori]
101742257	41.0999	0	-7.02531	Down	0	gi|512909839|ref|XP_004927019.1|/3.51645e-167/PREDICTED: transcription factor MafA-like [Bombyx mori]
692564	5708.95	43.186	-7.03601	Down	0	gi|112983240|ref|NP_001037014.1|/0/transferrin precursor [Bombyx mori]
101743020	94.1958	0.398625	-7.04327	Down	0	gi|512900335|ref|XP_004924866.1|/0/PREDICTED: allantoinase-like [Bombyx mori]
105841582	416.944	2.83099	-7.04994	Down	0	gi|512904765|ref|XP_004925777.1|/8.93309e-46/PREDICTED: uncharacterized protein LOC101743112 [Bombyx mori]
101737579	1309.16	9.54519	-7.05274	Down	0	gi|512902513|ref|XP_004925393.1|/0/PREDICTED: putative inorganic phosphate cotransporter-like [Bombyx mori]
101742431	150.034	0.800278	-7.07099	Down	0	gi|512886084|ref|XP_004921702.1|/7.2223e-31/PREDICTED: fungus-induced protein 1-like [Bombyx mori]
101740633	608.095	4.05288	-7.121	Down	0	gi|512897961|ref|XP_004924281.1|/0/PREDICTED: uncharacterized protein LOC101740633 [Bombyx mori]
101736564	99.6713	0.398625	-7.12451	Down	0	gi|512900756|ref|XP_004924968.1|/3.85268e-50/PREDICTED: chorion class CA protein ERA.2-like isoform X1 [Bombyx mori]
101744084	156.884	0.79725	-7.13918	Down	0	gi|512910950|ref|XP_004927297.1|/3.12229e-68/PREDICTED: uncharacterized protein LOC101744084 isoform X1 [Bombyx mori]
101743290	3171.07	22.1101	-7.14367	Down	0	gi|518743874|dbj|BAN58736.1|/0/apolipoprotein of lipid transfer particle-I/II [Bombyx mori]
101736265	69.2624	0.172775	-7.14762	Down	0	gi|512903615|ref|XP_004925663.1|/1.23802e-72/PREDICTED: uncharacterized protein LOC101736265 [Bombyx mori]
101741864	69.4963	0.172775	-7.15247	Down	4.46592e-08	gi|512905568|ref|XP_004925977.1|/0/PREDICTED: putative fatty acyl-CoA reductase CG5065-like [Bombyx mori]
101745373	102.464	0.398625	-7.16426	Down	0	gi|512900391|ref|XP_004924880.1|/2.92113e-103/PREDICTED: integrin beta-8-like [Bombyx mori]
101741991	121.097	0.516812	-7.18437	Down	0	gi|512935889|ref|XP_004933385.1|/0/PREDICTED: proton-coupled folate transporter-like [Bombyx mori]
105842409	1948.55	13.0452	-7.18823	Down	0	-
733001	6778.56	45.8977	-7.19652	Down	0	gi|114052256|ref|NP_001040462.1|/0/serine proteinase-like protein precursor [Bombyx mori]
101746938	3119.4	20.6007	-7.22048	Down	0	gi|512899264|ref|XP_004924600.1|/0/PREDICTED: uncharacterized protein LOC101746938 [Bombyx mori]
693038	73.9042	0.171261	-7.24525	Down	1.62638e-11	gi|112984340|ref|NP_001037478.1|/0/p270 [Bombyx mori]
101741009	178.854	0.854866	-7.25522	Down	0	gi|512908407|ref|XP_004926674.1|/0/PREDICTED: pancreatic triacylglycerol lipase-like [Bombyx mori]
101746502	118.204	0.454728	-7.26108	Down	0	gi|512939540|ref|XP_004934265.1|/4.48384e-61/PREDICTED: allantoicase-like, partial [Bombyx mori]
101744206	74.919	0.171261	-7.26484	Down	0	gi|512889805|ref|XP_004922377.1|/1.02701e-73/PREDICTED: uncharacterized protein LOC101744206 [Bombyx mori]
101738275	48.7145	0	-7.2688	Down	0	gi|512928028|ref|XP_004931481.1|/3.97859e-115/PREDICTED: uncharacterized protein LOC101738275 [Bombyx mori]
101738205	49.2481	0	-7.28441	Down	0	gi|512902234|ref|XP_004925325.1|/0/PREDICTED: collagen alpha-1(IX) chain-like [Bombyx mori]
105841246	49.6548	0	-7.2962	Down	0	gi|512915818|ref|XP_004928481.1|/4.27973e-70/PREDICTED: uncharacterized protein LOC101743790 [Bombyx mori]
101745375	210.968	1.01252	-7.31112	Down	0	gi|512905104|ref|XP_004925862.1|/1.75353e-149/PREDICTED: ommochrome-binding protein-like [Bombyx mori]
100379439	168.601	0.745689	-7.31118	Down	0	gi|290563470|ref|NP_001166722.1|/9.9866e-61/cuticular protein RR-1 motif 28 precursor [Bombyx mori]
778489	832.061	4.80152	-7.3451	Down	0	gi|148298818|ref|NP_001091784.1|/2.70613e-179/C-type lectin 10 precursor [Bombyx mori]
101743242	2313.73	13.8821	-7.34838	Down	0	gi|512932812|ref|XP_004932636.1|/0/PREDICTED: putative leucine-rich repeat-containing protein DDB_G0290503-like [Bombyx mori]
101735939	221.507	1.0306	-7.36187	Down	0	gi|512929206|ref|XP_004931766.1|/1.1063e-94/PREDICTED: uncharacterized protein LOC101735939 [Bombyx mori]
101735416	80.6224	0.171261	-7.37026	Down	0	gi|512903587|ref|XP_004925656.1|/0/PREDICTED: transmembrane protease serine 2-like [Bombyx mori]
101743344	82.9082	0.178112	-7.39038	Down	0	gi|512890989|ref|XP_004922607.1|/1.02947e-143/PREDICTED: low molecular mass 30 kDa lipoprotein 21G1-like [Bombyx mori]
101739226	610.016	3.31165	-7.39364	Down	0	gi|512911130|ref|XP_004927339.1|/0/PREDICTED: prolow-density lipoprotein receptor-related protein 1-like [Bombyx mori]
101739363	895.683	4.88775	-7.42726	Down	2.23155e-14	gi|512911134|ref|XP_004927340.1|/0/PREDICTED: uncharacterized protein LOC101739363 [Bombyx mori]
101746583	275.05	1.25796	-7.44903	Down	0	gi|512922738|ref|XP_004930190.1|/0/PREDICTED: sphingomyelin phosphodiesterase-like [Bombyx mori]
101744652	5663.78	31.6011	-7.47129	Down	0	gi|512908224|ref|XP_004926629.1|/0/PREDICTED: uncharacterized protein LOC101744652 [Bombyx mori]
101743254	56.9802	0	-7.49355	Down	0	gi|512900083|ref|XP_004924805.1|/0/PREDICTED: uncharacterized protein LOC101743254 [Bombyx mori]
692476	583.913	2.91908	-7.49572	Down	0	gi|153791426|ref|NP_001093312.1|/1.15224e-97/gloverin 3 precursor [Bombyx mori]
101735584	9008.83	49.4897	-7.49888	Down	0	gi|512889475|ref|XP_004922286.1|/0/PREDICTED: protein toll-like [Bombyx mori]
101745175	2142.73	11.4265	-7.51154	Down	0	gi|512894208|ref|XP_004923377.1|/1.09209e-83/PREDICTED: lopap-like [Bombyx mori]
751090	59.4873	0	-7.55533	Down	0	gi|112982699|ref|NP_001037684.1|/2.32701e-96/gloverin 4 precursor [Bombyx mori]
102464444	3191.69	16.5145	-7.56708	Down	0	-
100302615	60.408	0	-7.57738	Down	0	gi|255652877|ref|NP_001157379.1|/7.95542e-46/cuticular protein CPFL family 1 precursor [Bombyx mori]
692390	1825.6	9.16489	-7.58909	Down	0	gi|112983908|ref|NP_001036850.1|/0/cathepsin B precursor [Bombyx mori]
101747078	529.644	2.40682	-7.60361	Down	0	gi|512911303|ref|XP_004927378.1|/0/PREDICTED: serine protease inhibitor dipetalogastin-like [Bombyx mori]
100579139	262.16	1.02613	-7.60944	Down	0	gi|328925128|dbj|BAK19079.1|/0/apterous A splicing isoform type B [Bombyx mori]
101743813	584.734	2.63115	-7.63215	Down	0	gi|512892747|ref|XP_004923008.1|/0/PREDICTED: uncharacterized protein LOC101743813 [Bombyx mori]
101740023	677.628	3.08883	-7.63662	Down	0	gi|512929917|ref|XP_004931941.1|/7.64323e-171/PREDICTED: lambda-crystallin homolog isoform X1 [Bombyx mori]
101739471	2669.3	12.9694	-7.65044	Down	0	gi|512925630|ref|XP_004930886.1|/0/PREDICTED: venom serine carboxypeptidase-like [Bombyx mori]
101738588	101.822	0.172775	-7.70142	Down	0	gi|512929610|ref|XP_004931864.1|/0/PREDICTED: arylphorin subunit beta-like [Bombyx mori]
101740405	270.483	0.973053	-7.7126	Down	0	gi|512902293|ref|XP_004925340.1|/0/PREDICTED: glutamine synthetase 2 cytoplasmic-like isoform X1 [Bombyx mori]
692384	827.903	3.54962	-7.74245	Down	0	gi|112983934|ref|NP_001036844.1|/0/BzArgOEtase precursor [Bombyx mori]
692889	3191.98	14.5848	-7.74287	Down	0	gi|114051966|ref|NP_001040198.1|/0/mitochondrial aldehyde dehydrogenase [Bombyx mori]
101738200	586.376	2.40682	-7.75033	Down	0	-
101742965	195.735	0.5714	-7.78428	Down	0	gi|512892506|ref|XP_004922948.1|/6.67363e-130/PREDICTED: probable allantoicase-like [Bombyx mori]
101746349	120.278	0.227364	-7.78888	Down	0	gi|512923633|ref|XP_004930399.1|/5.31001e-67/PREDICTED: uncharacterized protein LOC101746349 [Bombyx mori]
100862834	7205.6	31.7665	-7.81116	Down	0	gi|379699022|ref|NP_001243984.1|/0/serine protease HP21 precursor [Bombyx mori]
101742640	71.2538	0	-7.81445	Down	0	gi|512909274|ref|XP_004926881.1|/0/PREDICTED: glucosylceramidase-like [Bombyx mori]
105842902	8937	39.0202	-7.82777	Down	0	gi|512899980|ref|XP_004924780.1|/5.38302e-53/PREDICTED: protein yellow-like [Bombyx mori]
101747159	207.875	0.569886	-7.87341	Down	0	gi|512890642|ref|XP_004922547.1|/0/PREDICTED: intraflagellar transport protein 52 homolog isoform X1 [Bombyx mori]
100146108	730.123	2.79492	-7.87438	Down	1.5854e-13	gi|187281722|ref|NP_001119732.1|/4.11463e-76/lebocin-3 precursor [Bombyx mori]
693101	26820.5	112.986	-7.88701	Down	0	gi|114051227|ref|NP_001040319.1|/2.28224e-109/tetraspanin D107 [Bombyx mori]
101742297	189.465	0.463465	-7.92405	Down	0	gi|512905584|ref|XP_004925981.1|/1.68855e-166/PREDICTED: fatty acyl-CoA reductase 1-like [Bombyx mori]
101736620	3822.85	15.2459	-7.94043	Down	0	gi|512912209|ref|XP_004927598.1|/0/PREDICTED: LOW QUALITY PROTEIN: collagen alpha-2(IV) chain-like [Bombyx mori]
692628	390.75	1.26401	-7.94956	Down	0	gi|113205954|ref|NP_001037074.2|/2.18979e-130/hemolymph juvenile hormone binding protein precursor [Bombyx mori]
100379475	120.996	0.172775	-7.94962	Down	8.71156e-09	-
101740828	140.828	0.248329	-7.96147	Down	1.12222e-10	gi|512918211|ref|XP_004929077.1|/5.11928e-46/PREDICTED: cytosolic 10-formyltetrahydrofolate dehydrogenase-like [Bombyx mori]
692864	321.506	0.970025	-7.96503	Down	0	gi|114051680|ref|NP_001040174.1|/0/alpha-esterase 13 precursor [Bombyx mori]
100653512	796.92	2.86154	-7.97007	Down	0	gi|350536339|ref|NP_001233285.1|/5.16413e-61/insulin-like peptide precursor [Bombyx mori]
692625	2567.19	9.88953	-7.9746	Down	0	gi|183980002|ref|NP_001103810.2|/0/collagen, type IV [Bombyx mori]
100049061	123.166	0.171261	-7.97965	Down	0	gi|148298851|ref|NP_001091844.1|/3.06472e-15/antibacterial peptide enbocin 2 precursor [Bombyx mori]
101743556	382.348	1.19739	-7.9803	Down	0	gi|357627291|gb|EHJ77027.1|/2.37127e-64/hypothetical protein KGM_21511 [Danaus plexippus]
732858	80.0286	0	-7.9813	Down	0	gi|112984238|ref|NP_001037460.1|/1.04786e-27/cecropin-B precursor [Bombyx mori]
101745562	173.264	0.34555	-8.0313	Down	0	gi|512899542|ref|XP_004924671.1|/0/PREDICTED: hydroxyacid oxidase 1-like [Bombyx mori]
101747018	1168.53	4.06166	-8.06007	Down	0	gi|525343731|ref|NP_001266366.1|/4.34905e-149/low molecular mass 30 kDa lipoprotein 19G1-like precursor [Bombyx mori]
692363	390.999	1.14583	-8.0625	Down	0	gi|112984038|ref|NP_001036828.1|/2.71629e-84/larval cuticle protein LCP-22 precursor [Bombyx mori]
100379384	145.77	0.227364	-8.06554	Down	9.65894e-15	gi|290560913|ref|NP_001166672.1|/9.18016e-97/cuticular protein RR-2 motif 90 precursor [Bombyx mori]
101746651	793.928	2.63418	-8.07169	Down	0	gi|512892827|ref|XP_004923028.1|/0/PREDICTED: probable uridine nucleosidase 2-like isoform X1 [Bombyx mori]
101744746	524.687	1.59601	-8.09963	Down	0	gi|512901282|ref|XP_004925097.1|/0/PREDICTED: cytochrome P450 6k1-like [Bombyx mori]
692423	32955.2	118.789	-8.11211	Down	0	gi|112983550|ref|NP_001036879.1|/0/nimrod B precursor [Bombyx mori]
751080	88.171	0	-8.12056	Down	0	gi|113865941|ref|NP_001038956.1|/0/ecdysteroid 22-kinase [Bombyx mori]
101738266	440.345	1.26099	-8.12458	Down	0	gi|512922864|ref|XP_004930219.1|/2.40866e-128/PREDICTED: gamma-interferon-inducible lysosomal thiol reductase-like [Bombyx mori]
101737917	1071.22	3.48897	-8.13684	Down	0	gi|512916311|ref|XP_004928608.1|/0/PREDICTED: argininosuccinate synthase-like isoform X1 [Bombyx mori]
692607	16415	57.9572	-8.13795	Down	0	gi|112983100|ref|NP_001037053.1|/0/clip domain serine protease 11 precursor [Bombyx mori]
101746179	300.309	0.745689	-8.14282	Down	6.66134e-16	-
692555	168.685	0.279896	-8.14307	Down	2.33147e-15	gi|112983296|ref|NP_001037006.1|/3.74698e-111/attacin precursor [Bombyx mori]
101742825	1644.65	5.48664	-8.14665	Down	0	gi|568214906|ref|NP_001274766.1|/0/phenylalanine hydroxylase [Bombyx mori]
692888	3477.08	11.8265	-8.16157	Down	0	gi|160333474|ref|NP_001103767.1|/1.44183e-119/lysosomal thiol reductase IP30 isoform 2 precursor [Bombyx mori]
101736068	3652.22	12.1486	-8.1947	Down	0	gi|512931403|ref|XP_004932294.1|/0/PREDICTED: juvenile hormone esterase-like [Bombyx mori]
105841527	1898.02	6.1202	-8.20388	Down	0	-
101746510	723.068	2.11639	-8.2151	Down	0	gi|525343768|ref|NP_001266369.1|/8.9305e-147/low molecular mass 30 kDa lipoprotein 19G1-like precursor [Bombyx mori]
101739069	15126.7	50.0524	-8.23034	Down	0	gi|512899354|ref|XP_004924623.1|/0/PREDICTED: inter-alpha-trypsin inhibitor heavy chain H4-like [Bombyx mori]
101737815	96.2263	0	-8.24625	Down	0	gi|512903372|ref|XP_004925603.1|/2.44922e-142/PREDICTED: uncharacterized protein LOC101737815 [Bombyx mori]
101738343	3455.59	11.04	-8.24922	Down	0	gi|512906873|ref|XP_004926302.1|/3.65697e-86/PREDICTED: lysozyme-like [Bombyx mori]
101746809	622.075	1.7142	-8.25868	Down	0	gi|512921249|ref|XP_004929831.1|/2.23569e-97/PREDICTED: BTB/POZ domain-containing protein KCTD1-like [Bombyx mori]
101736449	469.726	1.20488	-8.26989	Down	0	gi|512917774|ref|XP_004928970.1|/5.86514e-96/PREDICTED: uncharacterized protein LOC101736449 [Bombyx mori]
100141326	168.041	0.227364	-8.27024	Down	0	gi|169234669|ref|NP_001108456.1|/0/cytochrome P450 9G3 [Bombyx mori]
101740909	970.122	2.80082	-8.28152	Down	0	gi|357606183|gb|EHJ64946.1|/5.11034e-64/follicular epithelium yolk protein subunit [Danaus plexippus]
101736606	620.393	1.67186	-8.28515	Down	0	gi|512888314|ref|XP_004922067.1|/0/PREDICTED: macrophage mannose receptor 1-like [Bombyx mori]
100379472	295.212	0.627503	-8.28809	Down	0	-
101744409	209.872	0.342324	-8.31441	Down	0	gi|512922286|ref|XP_004930083.1|/0/PREDICTED: mitochondrial enolase superfamily member 1-like [Bombyx mori]
101740628	173.607	0.227364	-8.31716	Down	2.22045e-16	gi|512893830|ref|XP_004923277.1|/8.05559e-136/PREDICTED: uncharacterized protein LOC101740628 [Bombyx mori]
101745287	103.062	0	-8.34495	Down	0	gi|433338897|dbj|BAM73804.1|/0/cytochrome P450 [Bombyx mori]
101741919	292.509	0.572914	-8.36063	Down	0	gi|512915111|ref|XP_004928309.1|/0/PREDICTED: SET-binding protein-like [Bombyx mori]
778474	3676.25	10.8352	-8.36477	Down	0	gi|357606114|gb|EHJ64923.1|/0/putative MFS-type transporter [Danaus plexippus]
100329157	1741.67	4.91827	-8.37799	Down	0	gi|284813581|ref|NP_001165396.1|/0/C-type lectin 19 precursor [Bombyx mori]
101742124	574.987	1.3448	-8.43461	Down	0	gi|357609980|gb|EHJ66771.1|/0/triacylglycerol lipase, pancreatic [Danaus plexippus]
101738079	3588.26	10.0519	-8.43488	Down	0	gi|112983744|ref|NP_001037311.1|/0/sorbitol dehydrogenase [Bombyx mori]
101746322	2779.78	7.61287	-8.45345	Down	0	gi|512894503|ref|XP_004923446.1|/1.47819e-60/PREDICTED: uncharacterized protein LOC101746322 [Bombyx mori]
101742173	357.159	0.688073	-8.47304	Down	0	gi|512930477|ref|XP_004932077.1|/4.85e-33/PREDICTED: uncharacterized protein LOC101742173 isoform X1 [Bombyx mori]
101742472	605.042	1.37016	-8.48624	Down	0	gi|512937706|ref|XP_004933830.1|/8.53158e-160/PREDICTED: uncharacterized protein LOC101742472 [Bombyx mori]
101740224	712.62	1.65363	-8.49828	Down	0	gi|512896843|ref|XP_004924008.1|/0/PREDICTED: cytochrome b5-related protein-like [Bombyx mori]
101743105	3764.26	9.6973	-8.55415	Down	0	gi|512894992|ref|XP_004923565.1|/0/PREDICTED: uncharacterized protein LOC101743105 [Bombyx mori]
101745969	185.882	0.172775	-8.56772	Down	0	gi|512919623|ref|XP_004929429.1|/3.41557e-76/PREDICTED: uncharacterized protein LOC101745969 [Bombyx mori]
101737326	255.903	0.342522	-8.59967	Down	0	gi|512937862|ref|XP_004933868.1|/7.53744e-155/PREDICTED: microvitellogenin-like [Bombyx mori]
100862791	33973.5	86.5709	-8.61104	Down	0	gi|512908283|ref|XP_004926643.1|/0/PREDICTED: apolipophorins isoform X2 [Bombyx mori]
101739838	4874.67	12.1222	-8.61425	Down	0	gi|512922539|ref|XP_004930141.1|/2.20235e-61/PREDICTED: proline-rich extensin-like protein EPR1-like [Bombyx mori]
692427	2524.19	5.99849	-8.64267	Down	0	gi|112983531|ref|NP_001036883.1|/7.93082e-55/paralytic peptide precursor [Bombyx mori]
101741239	127.478	0	-8.65084	Down	0	gi|512895498|ref|XP_004923686.1|/0/PREDICTED: uncharacterized protein LOC101741239 [Bombyx mori]
101740473	968.593	2.05226	-8.67521	Down	0	gi|512933090|ref|XP_004932705.1|/5.29323e-75/PREDICTED: uncharacterized protein LOC101740473 [Bombyx mori]
732958	8615.48	20.6961	-8.67949	Down	0	gi|114051654|ref|NP_001040421.1|/1.40656e-144/SPARC precursor [Bombyx mori]
692630	6752.34	16.1113	-8.68305	Down	0	gi|112983022|ref|NP_001037076.1|/0/C-type lectin 11 precursor [Bombyx mori]
101744296	1537.72	3.30582	-8.72939	Down	0	gi|512937756|ref|XP_004933842.1|/9.60576e-126/PREDICTED: uncharacterized protein LOC101744296 [Bombyx mori]
692784	208.149	0.172775	-8.73069	Down	0	gi|112983800|ref|NP_001037382.1|/0/uricase [Bombyx mori]
693048	135.022	0	-8.73358	Down	0	gi|112984458|ref|NP_001037490.1|/9.07086e-98/larval cuticle protein LCP-30 precursor [Bombyx mori]
692912	2389.76	5.25625	-8.74408	Down	0	gi|114052150|ref|NP_001040220.1|/0/triacylglycerol lipase [Bombyx mori]
105842857	2826.05	6.23528	-8.75253	Down	0	-
692362	950.116	1.88395	-8.7537	Down	0	gi|112984040|ref|NP_001036827.1|/9.86584e-69/larval cuticle protein LCP-17 precursor [Bombyx mori]
101744399	289.421	0.344036	-8.77374	Down	1.11022e-16	gi|512895022|ref|XP_004923572.1|/1.50252e-22/PREDICTED: angiomotin-like [Bombyx mori]
101746507	8298.75	18.6422	-8.77383	Down	0	gi|389609783|dbj|BAM18503.1|/1.39731e-166/gelsolin precursor [Papilio xuthus]
101744032	714.221	1.31406	-8.77422	Down	0	gi|512909045|ref|XP_004926826.1|/8.24886e-87/PREDICTED: MD-2-related lipid-recognition protein-like [Bombyx mori]
101736216	362.634	0.497048	-8.79877	Down	0	gi|512909603|ref|XP_004926962.1|/2.58875e-46/PREDICTED: serine protease snake-like [Bombyx mori]
101746745	4517.95	9.71514	-8.81486	Down	0	gi|512890626|ref|XP_004922544.1|/1.06046e-154/PREDICTED: low molecular 30 kDa lipoprotein PBMHP-12-like [Bombyx mori]
101744755	821.453	1.43528	-8.87258	Down	0	gi|512910969|ref|XP_004927301.1|/5.73727e-171/PREDICTED: torso-like protein-like [Bombyx mori]
101736984	1290.64	2.4053	-8.8889	Down	0	gi|512916627|ref|XP_004928685.1|/9.3216e-53/PREDICTED: uncharacterized protein LOC101736984 isoform X1 [Bombyx mori]
100329156	2105.53	4.11193	-8.89292	Down	0	gi|284813579|ref|NP_001165395.1|/0/sugar transporter 4 [Bombyx mori]
101739160	258.932	0.227364	-8.89304	Down	0	gi|512895721|ref|XP_004923739.1|/5.94251e-153/PREDICTED: uncharacterized protein LOC101739160 [Bombyx mori]
101737284	263.769	0.227364	-8.91971	Down	0	gi|512892340|ref|XP_004922907.1|/4.82022e-72/PREDICTED: WAP four-disulfide core domain protein 8-like [Bombyx mori]
101742355	154.34	0	-8.92607	Down	0	gi|512918756|ref|XP_004929209.1|/6.77014e-76/PREDICTED: uncharacterized protein LOC101742355 [Bombyx mori]
101746566	21490.4	43.7061	-8.93121	Down	0	gi|512908815|ref|XP_004926771.1|/0/PREDICTED: 3-oxo-5-beta-steroid 4-dehydrogenase-like isoform X2 [Bombyx mori]
101743034	2954.93	5.72453	-8.93392	Down	0	gi|512916137|ref|XP_004928559.1|/0/PREDICTED: sarcosine dehydrogenase, mitochondrial-like [Bombyx mori]
692568	2073.74	3.89062	-8.94491	Down	0	gi|112983214|ref|NP_001037018.1|/0/acyl-CoA desaturase [Bombyx mori]
101736065	840.213	1.37016	-8.95975	Down	0	gi|512929799|ref|XP_004931912.1|/0/PREDICTED: glycine dehydrogenase [decarboxylating], mitochondrial-like [Bombyx mori]
100141506	30760.6	60.074	-8.99253	Down	0	gi|169646838|ref|NP_001112375.1|/1.75374e-130/heat shock protein 25.4 precursor [Bombyx mori]
101736745	1032.73	1.68847	-9.00806	Down	0	gi|512888320|ref|XP_004922068.1|/1.9397e-179/PREDICTED: macrophage mannose receptor 1-like [Bombyx mori]
692452	2589.42	4.6565	-9.02405	Down	0	gi|379046492|gb|AFC87807.1|/2.32203e-146/30K protein 9 [Bombyx mori]
101745259	1401.57	2.3492	-9.03786	Down	0	gi|512928598|ref|XP_004931617.1|/0/PREDICTED: alanine--glyoxylate aminotransferase 2, mitochondrial-like [Bombyx mori]
101744175	349.219	0.344036	-9.04443	Down	0	gi|512907002|ref|XP_004926335.1|/0/PREDICTED: uncharacterized protein LOC101744175 [Bombyx mori]
100126175	380.088	0.398625	-9.05221	Down	0	gi|158186768|ref|NP_001103401.1|/0/nicotinic acetylcholine receptor subunit beta 3 precursor [Bombyx mori]
692632	96076.4	180.236	-9.05562	Down	0	gi|112983018|ref|NP_001037078.1|/1.17911e-102/apolipophorin III precursor [Bombyx mori]
692387	61713.5	115.631	-9.05596	Down	0	gi|112983920|ref|NP_001036847.1|/0/chitinase-like protein EN03 precursor [Bombyx mori]
101739962	3877.58	6.86134	-9.07722	Down	0	gi|512909239|ref|XP_004926873.1|/0/PREDICTED: uncharacterized protein LOC101739962 [Bombyx mori]
101739260	14264.8	25.6293	-9.1027	Down	0	-
100379506	1817.36	2.91454	-9.13523	Down	0	gi|306518636|ref|NP_001182379.1|/2.18722e-07/putative cuticle protein precursor [Bombyx mori]
100313494	8931.48	15.202	-9.16868	Down	0	gi|223671006|tpd|FAA00454.1|/4.16064e-19/TPA: putative cuticle protein [Bombyx mori]
692621	19769.1	33.7169	-9.18204	Down	0	gi|112983052|ref|NP_001037068.1|/4.52319e-65/chemosensory protein 7 precursor [Bombyx mori]
101744156	2818.59	4.46793	-9.20213	Down	0	gi|512937752|ref|XP_004933841.1|/2.90977e-128/PREDICTED: uncharacterized protein LOC101744156 [Bombyx mori]
101746885	669.293	0.800278	-9.22597	Down	0	gi|512890630|ref|XP_004922545.1|/3.31816e-132/PREDICTED: low molecular mass 30 kDa lipoprotein 19G1-like [Bombyx mori]
101740799	1666.39	2.34466	-9.28994	Down	0	gi|512924812|ref|XP_004930684.1|/0/PREDICTED: uncharacterized protein LOC101740799 [Bombyx mori]
692601	6392.76	9.78729	-9.30526	Down	0	gi|187281701|ref|NP_001119717.1|/1.97206e-43/chymotrypsin inhibitor SCI-II precursor [Bombyx mori]
101742613	6098.93	9.03921	-9.34835	Down	0	gi|512937710|ref|XP_004933831.1|/8.92157e-164/PREDICTED: uncharacterized protein LOC101742613 isoform X1 [Bombyx mori]
100147699	10361.1	14.6859	-9.43167	Down	0	gi|187281800|ref|NP_001119737.1|/6.55309e-36/chymotrypsin inhibitor SCI-III precursor [Bombyx mori]
101745519	2175.71	2.7584	-9.46626	Down	0	gi|512905108|ref|XP_004925863.1|/7.88722e-143/PREDICTED: ommochrome-binding protein-like [Bombyx mori]
101743934	2523.37	3.19506	-9.48861	Down	0	gi|512907850|ref|XP_004926545.1|/1.01306e-151/PREDICTED: mitochondrial carnitine/acylcarnitine carrier protein CACL-like isoform X1 [Bombyx mori]
101735775	15449.6	21.1554	-9.49084	Down	0	gi|525343846|ref|NP_001266375.1|/1.83362e-139/low molecular 30 kDa lipoprotein PBMHPC-19-like precursor [Bombyx mori]
101743494	29877.1	41.0512	-9.49629	Down	0	gi|512898830|ref|XP_004924493.1|/0/PREDICTED: c-1-tetrahydrofolate synthase, cytoplasmic-like [Bombyx mori]
101737757	519.296	0.398625	-9.50211	Down	0	gi|512885379|ref|XP_004921585.1|/0/PREDICTED: matrix metalloproteinase-25-like [Bombyx mori]
692372	5869.87	7.71311	-9.5136	Down	0	gi|112983994|ref|NP_001036836.1|/1.5604e-103/peptidoglycan recognition protein precursor [Bombyx mori]
101738705	8459.2	11.1506	-9.52675	Down	0	gi|512907159|ref|XP_004926374.1|/1.71128e-175/PREDICTED: glycine N-methyltransferase-like [Bombyx mori]
101743176	3480.73	4.39691	-9.52809	Down	0	gi|512910144|ref|XP_004927095.1|/0/PREDICTED: uncharacterized protein LOC101743176 [Bombyx mori]
101738995	2822.12	3.48897	-9.5341	Down	0	gi|512927634|ref|XP_004931383.1|/0/PREDICTED: uncharacterized protein LOC101738995 [Bombyx mori]
101736302	3106.6	3.82854	-9.54938	Down	0	gi|512887941|ref|XP_004922006.1|/2.04825e-163/PREDICTED: uncharacterized protein LOC101736302 [Bombyx mori]
692400	9336.61	12.066	-9.55834	Down	0	gi|112983824|ref|NP_001036859.1|/0/ecdysteroid-inducible angiotensin-converting enzyme-related gene product precursor [Bombyx mori]
100379471	411.04	0.227364	-9.5591	Down	0	gi|290560818|ref|NP_001166752.1|/5.67252e-06/cuticular protein hypothetical 25 precursor [Bombyx mori]
692685	22963.6	30.0719	-9.56156	Down	0	gi|112984526|ref|NP_001037199.1|/7.64294e-76/promoting protein precursor [Bombyx mori]
101743488	5089.59	6.23751	-9.60073	Down	0	gi|512890995|ref|XP_004922608.1|/1.3272e-154/PREDICTED: low molecular mass 30 kDa lipoprotein 21G1-like [Bombyx mori]
101735447	668716	848.142	-9.62233	Down	0	gi|525342977|ref|NP_001266309.1|/1.07902e-149/low molecular mass 30 kDa lipoprotein 19G1-like precursor [Bombyx mori]
101742279	1220.06	1.1989	-9.65204	Down	0	gi|512933991|ref|XP_004932926.1|/1.14842e-110/PREDICTED: tyrosine-protein phosphatase Lar-like [Bombyx mori]
101737984	1546.11	1.60048	-9.6548	Down	0	gi|512895687|ref|XP_004923731.1|/6.48825e-149/PREDICTED: uncharacterized protein LOC101737984 [Bombyx mori]
100272173	3046.75	3.36329	-9.69301	Down	0	gi|226342878|ref|NP_001139701.1|/0/serine protease inhibitor 7 precursor [Bombyx mori]
101744235	1216.31	1.14431	-9.70048	Down	0	gi|512919572|ref|XP_004929416.1|/1.04449e-76/PREDICTED: uncharacterized protein LOC101744235 [Bombyx mori]
101735972	420.003	0.171261	-9.74682	Down	0	gi|512923155|ref|XP_004930284.1|/2.63763e-54/PREDICTED: gamma-glutamylcyclotransferase-like [Bombyx mori]
101738412	1419.53	1.31406	-9.76487	Down	0	gi|512928031|ref|XP_004931482.1|/3.83511e-82/PREDICTED: ribonuclease UK114-like isoform X1 [Bombyx mori]
693042	706589	807.109	-9.77332	Down	0	gi|112984502|ref|NP_001037486.1|/6.08318e-141/low molecular 30 kDa lipoprotein PBMHP-6 precursor [Bombyx mori]
101735904	50141.2	56.7092	-9.78014	Down	0	gi|568215172|ref|NP_001274758.1|/5.63121e-150/low molecular mass 30 kDa lipoprotein 19G1-like precursor [Bombyx mori]
101747054	32966.1	36.0237	-9.82516	Down	0	gi|357631685|gb|EHJ79154.1|/0/putative aldehyde dehydrogenase [Danaus plexippus]
733005	257021	276.968	-9.8563	Down	0	gi|124430725|ref|NP_001037590.1|/0/sex-specific storage-protein 2 precursor [Bombyx mori]
778471	355869	382.896	-9.85898	Down	0	gi|379046486|gb|AFC87804.1|/1.43201e-154/30K protein 6 [Bombyx mori]
101744811	10855.5	11.1961	-9.88086	Down	0	gi|512924921|ref|XP_004930711.1|/5.28973e-105/PREDICTED: uncharacterized protein LOC101744811 [Bombyx mori]
101741674	11891.2	12.11	-9.90212	Down	0	gi|512917574|ref|XP_004928920.1|/0/PREDICTED: glucose dehydrogenase [acceptor]-like [Bombyx mori]
692636	19865.1	20.296	-9.91242	Down	0	gi|112983016|ref|NP_001037081.1|/1.46913e-43/cationic peptide CP8 precursor [Bombyx mori]
101739774	3546.91	3.25714	-9.9545	Down	0	gi|512897142|ref|XP_004924081.1|/3.12879e-157/PREDICTED: phytanoyl-CoA dioxygenase, peroxisomal-like isoform X1 [Bombyx mori]
100329149	21774.9	20.7873	-10.0109	Down	0	gi|284813565|ref|NP_001165388.1|/0/aliphatic nitrilase [Bombyx mori]
693045	649141	618.801	-10.0341	Down	0	gi|162461355|ref|NP_001095198.2|/1.93749e-153/low molecular 30 kDa lipoprotein PBMHPC-23 precursor [Bombyx mori]
101736020	757.197	0.400139	-10.0429	Down	0	-
693044	805328	762.578	-10.0439	Down	0	gi|379046476|gb|AFC87799.1|/8.33097e-150/30K protein 1 [Bombyx mori]
693071	88235.3	79.7525	-10.1059	Down	0	gi|112983471|ref|NP_001037530.1|/0/antichymotrypsin-1 precursor [Bombyx mori]
101746713	22060.2	19.6641	-10.1085	Down	0	gi|512912752|ref|XP_004927733.1|/0/PREDICTED: spondin-1-like [Bombyx mori]
100862800	394608	328.396	-10.2294	Down	0	gi|379698962|ref|NP_001243953.1|/0/transcription factor Sp3 precursor [Bombyx mori]
101742274	2367.92	1.60654	-10.2651	Down	0	gi|512929380|ref|XP_004931806.1|/0/PREDICTED: basic juvenile hormone-suppressible protein 2-like [Bombyx mori]
101743260	2652.33	1.78387	-10.3016	Down	0	gi|512909603|ref|XP_004926962.1|/0/PREDICTED: serine protease snake-like [Bombyx mori]
693043	618920	466.979	-10.3712	Down	0	gi|156119320|ref|NP_001095196.1|/1.82184e-155/low molecular 30 kDa lipoprotein PBMHP-12 precursor [Bombyx mori]
100134931	2.52514e+06	1898.33	-10.3772	Down	0	gi|169234936|ref|NP_001106747.2|/0/sex-specific storage-protein 1 precursor [Bombyx mori]
101737673	911.139	0.34555	-10.4239	Down	0	gi|512891154|ref|XP_004922635.1|/1.52942e-137/PREDICTED: fibrohexamerin-like [Bombyx mori]
100146102	2006.62	1.05447	-10.5141	Down	0	gi|379046490|gb|AFC87806.1|/3.35973e-151/30K protein 8 [Bombyx mori]
100379463	1268.52	0	-11.9624	Down	0	-

## Sheet: Table S6
DNA methylation in silkworm genome may provide insights into epigenetic regulation of response to Bombyx mori cypovirus infection Ping Wu*, Wencai Jie*, Qi Sang, ENOCHANNA, Xiaoxu Jiang, Chenxiang Hou, Tao Che, Xijie Guo**
Table S6 both down-regulated and highly expressed genes in fat body and midgut with BmCPV infection
tissue	gene number	geneID
fat body	73	692400 101738205 733001 692889 101739540 100379478 101744811 101738995 101741239 101742173 101747054 693101 692685 100329149 105842409 101738588 692556 692632 101744032 693043 100379463 101746713 101742257 101738705 101736606 101743260 101744652 692621 692372 100379472 751080 101740828 693044 101743105 101746885 101747078 101737579 692607 101743208 101739225 101737673 101746349 101746938 10174317…
midgut	94	101745801 101746561 101739590 101735307 100216500 101740802 101745919 101740285 105842974 101736547 101739447 101740440 101744890 101740845 101735952 751082 101738165 101742689 105841514 101745313 101738401 100861566 692380 101735903 101744881 732884 692770 101735588 101744138 101741476 100141444 101737930 101737618 101746574 101745483 101737248 100144572 101747082 101744621 100174816 101745215 1…

## Sheet: Table S7
DNA methylation in silkworm genome may provide insights into epigenetic regulation of response to Bombyx mori cypovirus infection Ping Wu*, Wencai Jie*, Qi Sang, ENOCHANNA, Xiaoxu Jiang, Chenxiang Hou, Tao Che, Xijie Guo**
Table S7 differentially methylated genes in midgut with BmCPV infection
Gene ID	log2Ratio(midgut_96t/midgut_96c)	Blast nr
692638	5	gi|112982996|ref|NP_001037083.1|/1.14604e-112/thiol peroxiredoxin [Bombyx mori]
692978	4.807	gi|290563146|ref|NP_001166836.1|/2.63466e-151/thymidylate synthase isoform 2 [Bombyx mori]
101745449	4.392	gi|512936533|ref|XP_004933541.1|/0/PREDICTED: protein lingerer-like [Bombyx mori]
100270780	3.392	gi|223890170|ref|NP_001138800.1|/0/bystin [Bombyx mori]
101741954	3.392	gi|512906138|ref|XP_004926121.1|/8.76139e-45/PREDICTED: uncharacterized protein LOC101741954 isoform X2 [Bombyx mori]
101740956	2.807	gi|512888904|ref|XP_004922163.1|/0/PREDICTED: cytoplasmic aconitate hydratase-like [Bombyx mori]
101745244	2.807	gi|512919603|ref|XP_004929424.1|/0/PREDICTED: acylglycerol kinase, mitochondrial-like [Bombyx mori]
101739777	2.644	gi|512900851|ref|XP_004924992.1|/0/PREDICTED: zinc finger protein 235-like [Bombyx mori]
101740737	2.644	gi|512917212|ref|XP_004928832.1|/9.32191e-142/PREDICTED: uncharacterized protein LOC101740737 [Bombyx mori]
101745193	2.644	gi|512918023|ref|XP_004929029.1|/0/PREDICTED: unconventional myosin-XVIIIa-like [Bombyx mori]
101737221	2.433	gi|512925054|ref|XP_004930746.1|/0/PREDICTED: uncharacterized protein LOC101737221 [Bombyx mori]
101738367	2.051	gi|512935066|ref|XP_004933183.1|/2.96204e-93/PREDICTED: chromatin complexes subunit BAP18-like isoform X1 [Bombyx mori]
101744992	1.933	gi|512915515|ref|XP_004928408.1|/0/PREDICTED: apoptosis-stimulating of p53 protein 2-like [Bombyx mori]
101736597	1.907	gi|512937329|ref|XP_004933741.1|/3.03688e-53/PREDICTED: uncharacterized protein LOC101736597, partial [Bombyx mori]
101744224	1.893	gi|512909324|ref|XP_004926893.1|/1.38757e-176/PREDICTED: signal peptide peptidase-like 3-like [Bombyx mori]
101740913	1.862	gi|512898511|ref|XP_004924417.1|/3.04865e-169/PREDICTED: mitochondrial 2-oxoglutarate/malate carrier protein-like [Bombyx mori]
101738060	1.807	gi|512934455|ref|XP_004933037.1|/2.70284e-153/PREDICTED: tetraspanin-33-like [Bombyx mori]
101735601	1.766	gi|512907982|ref|XP_004926570.1|/0/PREDICTED: zinc finger protein 62 homolog [Bombyx mori]
101744680	1.755	gi|512935752|ref|XP_004933351.1|/0/PREDICTED: UPF0586 protein CG11596-like [Bombyx mori]
733040	1.71	gi|114052969|ref|NP_001040497.1|/4.05221e-161/exosc7 protein [Bombyx mori]
101737417	1.7	gi|512936887|ref|XP_004933629.1|/2.62675e-39/PREDICTED: lisH domain-containing protein C1711.05-like [Bombyx mori]
101742657	1.7	gi|512926973|ref|XP_004931219.1|/0/PREDICTED: neurexin-4-like isoform X1 [Bombyx mori]
101744610	1.7	gi|512907018|ref|XP_004926339.1|/8.97073e-98/PREDICTED: serine/arginine repetitive matrix protein 1-like isoform X2 [Bombyx mori]
100862754	1.67	gi|512907740|ref|XP_004926518.1|/0/PREDICTED: poly [ADP-ribose] polymerase [Bombyx mori]
101736423	1.585	gi|512933300|ref|XP_004932757.1|/0/PREDICTED: putative leucine-rich repeat-containing protein DDB_G0290503-like [Bombyx mori]
101743085	1.585	gi|512922999|ref|XP_004930253.1|/0/PREDICTED: kinesin-like protein KIF21A-like [Bombyx mori]
732876	1.531	gi|114052504|ref|NP_001040344.1|/6.89546e-138/proteasome 25 kDa subunit [Bombyx mori]
101741060	1.524	gi|512902589|ref|XP_004925413.1|/0/PREDICTED: DNA-directed RNA polymerase III subunit RPC3-like isoform X1 [Bombyx mori]
101741306	1.485	gi|512914733|ref|XP_004928215.1|/0/PREDICTED: LOW QUALITY PROTEIN: supporter of activation of yellow protein-like [Bombyx mori]
101735585	1.459	gi|512889894|ref|XP_004922400.1|/0/PREDICTED: semaphorin-1A-like [Bombyx mori]
101740172	1.459	gi|512888869|ref|XP_004922158.1|/0/PREDICTED: zinc finger protein 26-like [Bombyx mori]
101744274	1.459	gi|512919903|ref|XP_004929498.1|/0/PREDICTED: LOW QUALITY PROTEIN: disks large 1 tumor suppressor protein-like [Bombyx mori]
101738992	1.415	gi|512924626|ref|XP_004930640.1|/0/PREDICTED: double-strand-break repair protein rad21 homolog [Bombyx mori]
101744813	1.415	gi|512927783|ref|XP_004931421.1|/0/PREDICTED: LOW QUALITY PROTEIN: putative transcription factor capicua-like [Bombyx mori]
692502	1.415	gi|112983288|ref|NP_001036956.1|/0/casein kinase 2 alpha subunit [Bombyx mori]
101739259	1.392	gi|512900835|ref|XP_004924988.1|/2.30039e-148/PREDICTED: G patch domain-containing protein 4-like [Bombyx mori]
101741392	1.392	gi|512913960|ref|XP_004928022.1|/0/PREDICTED: glucosylceramidase-like [Bombyx mori]
693041	1.385	gi|112984536|ref|NP_001037484.1|/0/Rad51 homolog [Bombyx mori]
101741716	1.354	gi|512905564|ref|XP_004925976.1|/0/PREDICTED: kanadaptin-like [Bombyx mori]
101742618	1.348	gi|512886481|ref|XP_004921764.1|/0/PREDICTED: RNA polymerase-associated protein CTR9 homolog [Bombyx mori]
101743552	1.348	gi|512919145|ref|XP_004929303.1|/0/PREDICTED: uncharacterized protein LOC101743552 [Bombyx mori]
101741887	1.344	gi|512933980|ref|XP_004932924.1|/0/PREDICTED: exonuclease 1-like [Bombyx mori]
100379321	1.322	gi|289803005|ref|NP_001166283.1|/0/cyclin dependent kinase 7 [Bombyx mori]
101738483	1.322	gi|512913206|ref|XP_004927840.1|/0/PREDICTED: probable Ufm1-specific protease 2-like [Bombyx mori]
101741425	1.322	gi|512898215|ref|XP_004924345.1|/6.52278e-172/PREDICTED: checkpoint protein HUS1-like isoform X1 [Bombyx mori]
101738346	1.295	gi|512913202|ref|XP_004927839.1|/0/PREDICTED: zinc transporter 9-like [Bombyx mori]
101738407	1.27	gi|512925956|ref|XP_004930964.1|/0/PREDICTED: annulin-like isoform X1 [Bombyx mori]
101745255	1.254	gi|512926144|ref|XP_004931012.1|/0/PREDICTED: MPN domain-containing protein CG4751-like [Bombyx mori]
692511	1.254	gi|112983318|ref|NP_001036964.1|/0/beta-tubulin [Bombyx mori]
101738094	1.237	gi|512925086|ref|XP_004930752.1|/0/PREDICTED: putative tRNA pseudouridine synthase Pus10-like [Bombyx mori]
101736320	1.222	gi|512905447|ref|XP_004925946.1|/0/PREDICTED: protein Smaug-like [Bombyx mori]
101738537	1.222	gi|512918992|ref|XP_004929267.1|/0/PREDICTED: FAD-dependent oxidoreductase domain-containing protein 1-like [Bombyx mori]
101738669	1.222	gi|512918996|ref|XP_004929268.1|/8.41491e-91/PREDICTED: transmembrane and coiled-coil domains protein 1-like [Bombyx mori]
101739548	1.222	gi|512919023|ref|XP_004929274.1|/0/PREDICTED: RNA-binding protein 39-like isoform X1 [Bombyx mori]
101739704	1.222	gi|512931711|ref|XP_004932370.1|/0/PREDICTED: uncharacterized protein LOC101739704 [Bombyx mori]
101741974	1.222	gi|512921799|ref|XP_004929963.1|/0/PREDICTED: uncharacterized protein LOC101741974 [Bombyx mori]
101743464	1.222	gi|512919880|ref|XP_004929493.1|/0/PREDICTED: non-lysosomal glucosylceramidase-like [Bombyx mori]
733116	1.222	gi|114053215|ref|NP_001040528.1|/7.27366e-129/eukaryotic translation initiation factor 3 subunit F [Bombyx mori]
101737241	1.202	gi|512895370|ref|XP_004923656.1|/0/PREDICTED: CCR4-NOT transcription complex subunit 3-like [Bombyx mori]
101742601	1.202	gi|512922247|ref|XP_004930074.1|/0/PREDICTED: tyrosine-protein kinase shark-like [Bombyx mori]
101738291	1.17	gi|357628265|gb|EHJ77654.1|/5.75318e-145/hypothetical protein KGM_14433 [Danaus plexippus]
105841715	1.17	gi|357609072|gb|EHJ66282.1|/0/hypothetical protein KGM_14990 [Danaus plexippus]
101735774	1.158	gi|512887038|ref|XP_004921856.1|/0/PREDICTED: DNA polymerase alpha subunit B-like isoform X2 [Bombyx mori]
101744602	1.158	gi|512900664|ref|XP_004924945.1|/0/PREDICTED: E3 ubiquitin-protein ligase UHRF1-like [Bombyx mori]
101736349	1.152	gi|512885837|ref|XP_004921662.1|/0/PREDICTED: BTB/POZ domain-containing protein 9-like [Bombyx mori]
101742277	1.152	gi|512931790|ref|XP_004932388.1|/0/PREDICTED: peptidylglycine alpha-hydroxylating monooxygenase-like [Bombyx mori]
101744163	1.152	gi|512891424|ref|XP_004922681.1|/3.20291e-44/PREDICTED: uncharacterized protein LOC101744163 [Bombyx mori]
101743537	1.147	gi|512905612|ref|XP_004925988.1|/1.57174e-138/PREDICTED: peroxisomal biogenesis factor 19-like [Bombyx mori]
101744358	1.143	gi|512899200|ref|XP_004924584.1|/0/PREDICTED: LOW QUALITY PROTEIN: 39S ribosomal protein L37, mitochondrial-like [Bombyx mori]
101738241	1.138	gi|512887500|ref|XP_004921935.1|/0/PREDICTED: zinc finger protein 598-like [Bombyx mori]
101740554	1.138	gi|512920940|ref|XP_004929759.1|/0/PREDICTED: RNA polymerase II elongation factor ELL-like [Bombyx mori]
101742358	1.138	gi|512921473|ref|XP_004929886.1|/0/PREDICTED: eukaryotic translation initiation factor 4 gamma 3-like [Bombyx mori]
101743209	1.138	gi|512893894|ref|XP_004923294.1|/8.77047e-158/PREDICTED: soluble NSF attachment protein-like isoform X1 [Bombyx mori]
101739499	1.126	gi|512904699|ref|XP_004925761.1|/0/PREDICTED: DNA-directed RNA polymerase III subunit RPC1-like [Bombyx mori]
101740900	1.126	gi|512888124|ref|XP_004922037.1|/0/PREDICTED: WD repeat-containing protein 81-like [Bombyx mori]
101741166	1.126	gi|512921441|ref|XP_004929878.1|/0/PREDICTED: WW domain-containing adapter protein with coiled-coil-like [Bombyx mori]
101741897	1.126	gi|512887663|ref|XP_004921960.1|/0/PREDICTED: zinc finger and SCAN domain-containing protein 10-like isoform X1 [Bombyx mori]
101740145	1.122	gi|357630198|gb|EHJ78489.1|/0/otopetrin [Danaus plexippus]
101742902	1.12	gi|357607827|gb|EHJ65701.1|/2.1502e-179/putative protein Mo25 [Danaus plexippus]
101739119	1.115	gi|512900831|ref|XP_004924987.1|/2.79489e-81/PREDICTED: probable NADH dehydrogenase [ubiquinone] 1 alpha subcomplex subunit 12-like [Bombyx mori]
100158252	1.107	gi|189181682|ref|NP_001121192.1|/0/cytochrome P450 CYP339A1 [Bombyx mori]
101735878	1.107	gi|512910249|ref|XP_004927122.1|/0/PREDICTED: ubiquitin carboxyl-terminal hydrolase 5-like [Bombyx mori]
101736583	1.107	gi|512924026|ref|XP_004930497.1|/8.72548e-154/PREDICTED: glutathione S-transferase D7-like, partial [Bombyx mori]
101740584	1.107	gi|512902573|ref|XP_004925409.1|/4.12657e-102/PREDICTED: cleavage and polyadenylation specificity factor subunit CG7185-like isoform X1 [Bombyx mori]
692820	1.107	gi|114052230|ref|NP_001040132.1|/0/hydroxyacyl-coenzyme A dehydrogenase [Bombyx mori]
733031	1.107	gi|114052663|ref|NP_001040488.1|/0/vacuolar ATP synthase subunit H [Bombyx mori]
101741924	1.1	gi|512920669|ref|XP_004929690.1|/0/PREDICTED: protein ariadne-1-like isoform X1 [Bombyx mori]
101739026	1.093	gi|512910301|ref|XP_004927138.1|/1.77556e-137/PREDICTED: collagen alpha-2(I) chain-like [Bombyx mori]
101741568	1.093	gi|512902328|ref|XP_004925349.1|/0/PREDICTED: guanine nucleotide-binding protein G(s) subunit alpha-like [Bombyx mori]
101745390	1.087	gi|512920777|ref|XP_004929717.1|/0/PREDICTED: nuclear cap-binding protein subunit 1-like [Bombyx mori]
101745628	1.087	gi|512926156|ref|XP_004931015.1|/5.02212e-111/PREDICTED: negative elongation factor E-like [Bombyx mori]
101743416	1.084	gi|512921835|ref|XP_004929972.1|/0/PREDICTED: MATH and LRR domain-containing protein PFE0570w-like [Bombyx mori]
101735864	1.082	gi|512895326|ref|XP_004923645.1|/0/PREDICTED: SWI/SNF-related matrix-associated actin-dependent regulator of chromatin subfamily A containing DEAD/H box 1 homolog [Bombyx mori]
101737920	1.082	gi|512921994|ref|XP_004930011.1|/0/PREDICTED: uncharacterized protein LOC101737920 [Bombyx mori]
100141455	1.07	gi|169234694|ref|NP_001108468.1|/0/hikaru genki [Bombyx mori]
101735651	1.07	gi|512912779|ref|XP_004927739.1|/4.33499e-101/PREDICTED: ADP-ribosylation factor-like protein 1-like [Bombyx mori]
101746187	1.059	gi|512902999|ref|XP_004925512.1|/0/PREDICTED: KAT8 regulatory NSL complex subunit 1-like protein-like [Bombyx mori]
692899	1.059	gi|114052024|ref|NP_001040207.1|/6.57222e-92/protein kinase C inhibitor [Bombyx mori]
732986	1.059	gi|114052022|ref|NP_001040447.1|/2.95282e-107/UTP11-like U3 small nucleolar ribonucleoprotein [Bombyx mori]
101738905	1.054	gi|512930236|ref|XP_004932016.1|/1.21077e-45/PREDICTED: putative cyclin-dependent serine/threonine-protein kinase DDB_G0272797/DDB_G0274007-like [Bombyx mori]
101742325	1.054	gi|357608804|gb|EHJ66151.1|/0/putative serine/threonine-protein kinase [Danaus plexippus]
100462719	1.047	gi|298160921|ref|NP_001177140.1|/0/nucleotide excision repair protein [Bombyx mori]
101743566	1.047	gi|512934030|ref|XP_004932935.1|/0/PREDICTED: uncharacterized protein PF11_0213-like [Bombyx mori]
101737128	1.044	gi|512934427|ref|XP_004933030.1|/0/PREDICTED: nucleolar protein 56-like [Bombyx mori]
101744072	1.044	gi|512897768|ref|XP_004924234.1|/0/PREDICTED: NF-kappa-B essential modulator-like isoform X2 [Bombyx mori]
101743777	1.032	gi|512899491|ref|XP_004924658.1|/0/PREDICTED: serine/threonine-protein kinase PAK 1-like isoform X1 [Bombyx mori]
732999	1.032	gi|114052162|ref|NP_001040460.1|/1.72014e-119/proteasome beta 3 subunit [Bombyx mori]
101735848	1.03	gi|512934985|ref|XP_004933164.1|/0/PREDICTED: solute carrier family 35 member F6-like isoform X1 [Bombyx mori]
101737402	1.03	gi|512915976|ref|XP_004928519.1|/0/PREDICTED: presenilins-associated rhomboid-like protein, mitochondrial-like [Bombyx mori]
101739155	1.03	gi|512892963|ref|XP_004923063.1|/3.62714e-87/PREDICTED: pre-rRNA-processing protein TSR2 homolog [Bombyx mori]
101737485	1	gi|512907705|ref|XP_004926509.1|/0/PREDICTED: uncharacterized protein LOC101737485 [Bombyx mori]
101738544	1	gi|512927159|ref|XP_004931265.1|/3.06854e-172/PREDICTED: zinc finger and BTB domain-containing protein 17-like [Bombyx mori]
101739335	1	gi|512933669|ref|XP_004932848.1|/0/PREDICTED: abhydrolase domain-containing protein 16A-like [Bombyx mori]
101743490	1	gi|512893652|ref|XP_004923234.1|/0/PREDICTED: putative alpha-L-fucosidase-like [Bombyx mori]
101744990	1	gi|512914040|ref|XP_004928042.1|/0/PREDICTED: DENN domain-containing protein 5B-like [Bombyx mori]
101746081	1	gi|357609559|gb|EHJ66516.1|/0/hypothetical protein KGM_13348 [Danaus plexippus]
692812	1	gi|114053141|ref|NP_001040124.1|/0/exuperantia [Bombyx mori]
100499206	0.951	gi|302318908|ref|NP_001180543.1|/0/dicer-2 [Bombyx mori]
101741278	0.933	gi|512886038|ref|XP_004921695.1|/0/PREDICTED: phosphatidylinositol 4,5-bisphosphate 3-kinase catalytic subunit delta isoform-like [Bombyx mori]
692673	-0.933	gi|112984454|ref|NP_001037171.1|/0/protein disulfide isomerase precursor [Bombyx mori]
101745250	-0.939	gi|512923080|ref|XP_004930265.1|/0/PREDICTED: transportin-1-like [Bombyx mori]
101740107	-0.943	gi|512922167|ref|XP_004930054.1|/6.7465e-149/PREDICTED: alpha/beta hydrolase domain-containing protein 17B-like [Bombyx mori]
101746297	-0.943	gi|512915235|ref|XP_004928340.1|/0/PREDICTED: hypoxia up-regulated protein 1-like [Bombyx mori]
101735646	-1	gi|512907099|ref|XP_004926359.1|/0/PREDICTED: 1-phosphatidylinositol 4,5-bisphosphate phosphodiesterase epsilon-1-like [Bombyx mori]
101736907	-1	gi|512935686|ref|XP_004933334.1|/0/PREDICTED: uncharacterized protein LOC101742081 [Bombyx mori]
101737562	-1	gi|512886596|ref|XP_004921784.1|/0/PREDICTED: chromosome-associated kinesin KIF4-like [Bombyx mori]
101737886	-1	gi|512935562|ref|XP_004933304.1|/0/PREDICTED: dymeclin-like [Bombyx mori]
101738219	-1	gi|512919331|ref|XP_004929349.1|/0/PREDICTED: elongation factor G, mitochondrial-like [Bombyx mori]
101738884	-1	gi|512906374|ref|XP_004926180.1|/0/PREDICTED: lysine-specific demethylase 2B-like [Bombyx mori]
101739310	-1	gi|512912271|ref|XP_004927614.1|/0/PREDICTED: ubiquitin carboxyl-terminal hydrolase 7-like [Bombyx mori]
101742628	-1	gi|512894128|ref|XP_004923357.1|/0/PREDICTED: splicing factor 3B subunit 2-like [Bombyx mori]
101743408	-1	gi|512916462|ref|XP_004928646.1|/1.52415e-59/PREDICTED: uncharacterized protein C1orf131 homolog [Bombyx mori]
101744040	-1	gi|512925254|ref|XP_004930794.1|/0/PREDICTED: sphingolipid delta(4)-desaturase DES1-like isoform X1 [Bombyx mori]
101744101	-1	gi|512932332|ref|XP_004932520.1|/0/PREDICTED: zinc finger protein 845-like isoform X2 [Bombyx mori]
101744243	-1	gi|512932840|ref|XP_004932643.1|/0/PREDICTED: BAI1-associated protein 3-like [Bombyx mori]
101744320	-1	gi|512907006|ref|XP_004926336.1|/0/PREDICTED: cleavage stimulation factor subunit 1-like [Bombyx mori]
101744431	-1	gi|512930954|ref|XP_004932188.1|/0/PREDICTED: cap-specific mRNA (nucleoside-2'-O-)-methyltransferase 1-like [Bombyx mori]
101746638	-1	gi|512929167|ref|XP_004931757.1|/0/PREDICTED: uncharacterized protein LOC101746638 [Bombyx mori]
692744	-1	gi|112983734|ref|NP_001037313.1|/0/50kDa lectin [Bombyx mori]
101742953	-1.036	gi|512929066|ref|XP_004931733.1|/0/PREDICTED: LOW QUALITY PROTEIN: pre-mRNA-processing factor 6-like [Bombyx mori]
101738260	-1.04	gi|512917478|ref|XP_004928896.1|/1.28707e-174/PREDICTED: histone-lysine N-methyltransferase pr-set7-like [Bombyx mori]
101742216	-1.042	gi|512914269|ref|XP_004928100.1|/0/PREDICTED: phosphatidylinositol 4-phosphate 3-kinase C2 domain-containing subunit alpha-like [Bombyx mori]
101742525	-1.042	gi|512888968|ref|XP_004922174.1|/2.85325e-102/PREDICTED: titin-like [Bombyx mori]
101745477	-1.042	gi|512910989|ref|XP_004927306.1|/0/PREDICTED: cytoskeleton-associated protein 5-like [Bombyx mori]
101742466	-1.044	gi|512928828|ref|XP_004931675.1|/0/PREDICTED: sphingosine kinase 1-like [Bombyx mori]
101742536	-1.047	gi|512901785|ref|XP_004925221.1|/0/PREDICTED: LOW QUALITY PROTEIN: mitotic checkpoint serine/threonine-protein kinase BUB1 beta-like [Bombyx mori]
101742293	-1.051	gi|512896642|ref|XP_004923960.1|/0/PREDICTED: activating signal cointegrator 1 complex subunit 2-like [Bombyx mori]
101742457	-1.051	gi|512917598|ref|XP_004928926.1|/7.748e-179/PREDICTED: NAD-dependent protein deacetylase Sirt4-like [Bombyx mori]
101743370	-1.054	gi|512924697|ref|XP_004930658.1|/0/PREDICTED: uncharacterized protein LOC101743370 [Bombyx mori]
101738076	-1.059	gi|512901109|ref|XP_004925054.1|/0/PREDICTED: LOW QUALITY PROTEIN: probable tRNA (guanine(26)-N(2))-dimethyltransferase-like [Bombyx mori]
101739230	-1.059	gi|512926866|ref|XP_004931192.1|/0/PREDICTED: methionine aminopeptidase 1-like [Bombyx mori]
101739685	-1.059	gi|512909231|ref|XP_004926871.1|/0/PREDICTED: collagen alpha-1(III) chain-like [Bombyx mori]
101743995	-1.059	gi|512921850|ref|XP_004929975.1|/0/PREDICTED: microtubule-associated protein futsch-like [Bombyx mori]
101747226	-1.059	gi|512928645|ref|XP_004931629.1|/0/PREDICTED: LOW QUALITY PROTEIN: nucleoprotein TPR-like [Bombyx mori]
692975	-1.059	gi|114052783|ref|NP_001040279.1|/0/serine hydroxymethyltransferase [Bombyx mori]
693040	-1.061	gi|112984346|ref|NP_001037482.1|/0/eIF 2a kinase [Bombyx mori]
101736107	-1.064	gi|357617693|gb|EHJ70933.1|/0/hypothetical protein KGM_14791 [Danaus plexippus]
101738074	-1.064	gi|512899666|ref|XP_004924702.1|/0/PREDICTED: UDP-glucose:glycoprotein glucosyltransferase-like [Bombyx mori]
101741946	-1.064	gi|512896381|ref|XP_004923897.1|/0/PREDICTED: LOW QUALITY PROTEIN: cullin-4B-like [Bombyx mori]
101745336	-1.064	gi|357609289|gb|EHJ66383.1|/1.09403e-174/hypothetical protein KGM_18866 [Danaus plexippus]
692940	-1.064	gi|114052446|ref|NP_001040246.1|/2.28641e-61/glutaredoxin [Bombyx mori]
100286771	-1.07	gi|226502268|ref|NP_001140196.1|/8.9997e-77/uncharacterized protein LOC100286771 [Bombyx mori]
101736019	-1.07	gi|512927551|ref|XP_004931363.1|/0/PREDICTED: mannose-1-phosphate guanyltransferase beta-like [Bombyx mori]
101737934	-1.07	gi|512886304|ref|XP_004921736.1|/0/PREDICTED: uncharacterized protein LOC101737934 [Bombyx mori]
101738765	-1.07	gi|512931471|ref|XP_004932311.1|/0/PREDICTED: transcription elongation factor SPT6-like [Bombyx mori]
101739208	-1.07	gi|512889260|ref|XP_004922231.1|/0/PREDICTED: G2/M phase-specific E3 ubiquitin-protein ligase-like [Bombyx mori]
101735989	-1.075	gi|512891531|ref|XP_004922707.1|/0/PREDICTED: RNA-binding protein 28-like [Bombyx mori]
101735977	-1.078	gi|512932445|ref|XP_004932546.1|/0/PREDICTED: uncharacterized protein LOC101735977 isoform X1 [Bombyx mori]
101741938	-1.087	gi|512888944|ref|XP_004922170.1|/6.15444e-94/PREDICTED: BCL2/adenovirus E1B 19 kDa protein-interacting protein 3-like [Bombyx mori]
101735538	-1.093	gi|512887909|ref|XP_004922000.1|/0/PREDICTED: geranylgeranyl transferase type-2 subunit beta-like [Bombyx mori]
101738129	-1.1	gi|512916317|ref|XP_004928610.1|/0/PREDICTED: protein ROP-like isoform X1 [Bombyx mori]
101743450	-1.1	gi|512901250|ref|XP_004925089.1|/0/PREDICTED: phosphatidylinositol 3-kinase catalytic subunit type 3-like [Bombyx mori]
101745397	-1.1	gi|512927038|ref|XP_004931234.1|/0/PREDICTED: tetratricopeptide repeat protein 21B-like [Bombyx mori]
101735655	-1.107	gi|512917400|ref|XP_004928877.1|/0/PREDICTED: squamous cell carcinoma antigen recognized by T-cells 3-like [Bombyx mori]
101743235	-1.107	gi|512925230|ref|XP_004930788.1|/0/PREDICTED: uncharacterized protein LOC101743235 [Bombyx mori]
101743389	-1.107	gi|512896930|ref|XP_004924029.1|/0/PREDICTED: cell division cycle and apoptosis regulator protein 1-like [Bombyx mori]
101744893	-1.107	gi|512902964|ref|XP_004925503.1|/0/PREDICTED: splicing factor, arginine/serine-rich 15-like [Bombyx mori]
101739405	-1.115	gi|512910568|ref|XP_004927204.1|/0/PREDICTED: nuclear pore complex protein Nup85-like [Bombyx mori]
101742390	-1.115	gi|512903184|ref|XP_004925557.1|/0/PREDICTED: pre-mRNA-processing factor 40 homolog A-like isoform X1 [Bombyx mori]
692659	-1.115	gi|112982800|ref|NP_001037129.1|/0/ribosomal protein L4 [Bombyx mori]
101735678	-1.138	gi|512885806|ref|XP_004921657.1|/1.12339e-159/PREDICTED: uncharacterized protein LOC101735678 [Bombyx mori]
101735841	-1.138	gi|512923151|ref|XP_004930283.1|/7.27708e-142/PREDICTED: glycosaminoglycan xylosylkinase-like [Bombyx mori]
101739960	-1.138	gi|512907757|ref|XP_004926522.1|/0/PREDICTED: dipeptidyl peptidase 3-like isoform X1 [Bombyx mori]
101740014	-1.138	gi|512917877|ref|XP_004928995.1|/1.14108e-76/PREDICTED: arginine/serine-rich coiled-coil protein 2-like [Bombyx mori]
101741703	-1.138	gi|512893331|ref|XP_004923154.1|/0/PREDICTED: tubulin-specific chaperone E-like [Bombyx mori]
101746131	-1.138	gi|512889113|ref|XP_004922199.1|/7.9567e-73/PREDICTED: multiple coagulation factor deficiency protein 2 homolog isoform X2 [Bombyx mori]
732961	-1.138	gi|114051676|ref|NP_001040424.1|/3.9404e-144/3-hydroxyacyl-CoA dehydrogenase [Bombyx mori]
101736966	-1.147	gi|512898997|ref|XP_004924535.1|/0/PREDICTED: glucoside xylosyltransferase 1-like [Bombyx mori]
101736680	-1.158	gi|512925369|ref|XP_004930822.1|/0/PREDICTED: uncharacterized protein LOC101736680 [Bombyx mori]
101743118	-1.158	gi|512912636|ref|XP_004927706.1|/0/PREDICTED: uncharacterized protein LOC101743118, partial [Bombyx mori]
733108	-1.158	gi|114052358|ref|NP_001040520.1|/6.04088e-76/peptidylprolyl isomerase [Bombyx mori]
101740446	-1.17	gi|512897717|ref|XP_004924221.1|/0/PREDICTED: LOW QUALITY PROTEIN: GTP-binding protein 2-like [Bombyx mori]
101744221	-1.17	gi|512906743|ref|XP_004926270.1|/0/PREDICTED: bromodomain-containing protein 7-like [Bombyx mori]
105842300	-1.181	gi|357615635|gb|EHJ69764.1|/2.49783e-126/hypothetical protein KGM_03744 [Danaus plexippus]
101740338	-1.184	gi|512928457|ref|XP_004931583.1|/0/PREDICTED: ubiquitin carboxyl-terminal hydrolase 10-A-like [Bombyx mori]
101742474	-1.184	gi|512885585|ref|XP_004921618.1|/1.26116e-107/PREDICTED: X-box-binding protein 1-like [Bombyx mori]
101742720	-1.184	gi|512893358|ref|XP_004923161.1|/0/PREDICTED: regulator of chromosome condensation-like [Bombyx mori]
101737189	-1.193	gi|512895664|ref|XP_004923726.1|/0/PREDICTED: zinc finger protein 26-like [Bombyx mori]
101739030	-1.193	gi|512914662|ref|XP_004928198.1|/0/PREDICTED: nuclear RNA export factor 1-like [Bombyx mori]
101735930	-1.198	gi|512919264|ref|XP_004929332.1|/0/PREDICTED: dedicator of cytokinesis protein 7-like [Bombyx mori]
101740265	-1.202	gi|512895468|ref|XP_004923679.1|/0/PREDICTED: structural maintenance of chromosomes protein 1A-like isoform X1 [Bombyx mori]
101741541	-1.202	gi|512922211|ref|XP_004930065.1|/0/PREDICTED: sorting nexin-17-like [Bombyx mori]
692884	-1.202	gi|114051914|ref|NP_001040193.1|/0/2-hydroxyphytanoyl-CoA lyase [Bombyx mori]
101742556	-1.206	gi|512923879|ref|XP_004930460.1|/0/PREDICTED: serine/threonine-protein kinase tousled-like 2-like isoform X5 [Bombyx mori]
692945	-1.209	gi|114052484|ref|NP_001040250.1|/1.81708e-50/kazal-type proteinase inhibitor precursor [Bombyx mori]
100271726	-1.222	gi|224586901|ref|NP_001139127.1|/0/oxygen resistance gene 1 [Bombyx mori]
101736883	-1.222	gi|512902200|ref|XP_004925317.1|/1.75195e-133/PREDICTED: protein DEK-like isoform X1 [Bombyx mori]
101737353	-1.222	gi|512912833|ref|XP_004927752.1|/0/PREDICTED: uncharacterized protein LOC101737353 [Bombyx mori]
101740154	-1.222	gi|512924118|ref|XP_004930520.1|/0/PREDICTED: telomere-associated protein RIF1-like [Bombyx mori]
101741942	-1.222	gi|357608359|gb|EHJ65950.1|/7.85015e-153/hypothetical protein KGM_08056 [Danaus plexippus]
101743300	-1.222	gi|512892731|ref|XP_004923004.1|/0/PREDICTED: DNA polymerase alpha catalytic subunit-like [Bombyx mori]
101744691	-1.222	gi|512893414|ref|XP_004923175.1|/0/PREDICTED: heterogeneous nuclear ribonucleoprotein U-like protein 1-like [Bombyx mori]
101746205	-1.222	gi|512919952|ref|XP_004929510.1|/4.52977e-100/PREDICTED: uncharacterized protein LOC101746205 isoform X1 [Bombyx mori]
692676	-1.222	gi|112984470|ref|NP_001037177.1|/4.18982e-165/protein star [Bombyx mori]
101746859	-1.237	gi|512919643|ref|XP_004929435.1|/1.20606e-129/PREDICTED: UBX domain-containing protein 1-like [Bombyx mori]
101741108	-1.241	gi|512912307|ref|XP_004927623.1|/0/PREDICTED: LOW QUALITY PROTEIN: DNA replication licensing factor Mcm6-like [Bombyx mori]
101740075	-1.252	gi|512934261|ref|XP_004932992.1|/0/PREDICTED: drebrin-like protein-like [Bombyx mori]
101739080	-1.254	gi|512911126|ref|XP_004927338.1|/0/PREDICTED: DNA ligase 1-like [Bombyx mori]
100529122	-1.263	gi|319803027|ref|NP_001188362.1|/0/pleiohomeotic [Bombyx mori]
101740532	-1.263	gi|512893293|ref|XP_004923145.1|/0/PREDICTED: poly(A) polymerase gamma-like isoform X1 [Bombyx mori]
101735936	-1.273	gi|512922777|ref|XP_004930200.1|/0/PREDICTED: uncharacterized protein LOC101735936 [Bombyx mori]
100134926	-1.28	gi|164448660|ref|NP_001106742.1|/1.85124e-67/cytochrome c oxidase polypeptide Vb [Bombyx mori]
101746062	-1.29	gi|512921226|ref|XP_004929826.1|/0/PREDICTED: nucleobindin-2-like isoform X1 [Bombyx mori]
101739843	-1.295	gi|512928441|ref|XP_004931579.1|/1.94225e-89/PREDICTED: macrophage mannose receptor 1-like isoform X1 [Bombyx mori]
101736517	-1.322	gi|512897070|ref|XP_004924063.1|/6.57908e-121/PREDICTED: ras-related protein Rab-27A-like, partial [Bombyx mori]
101739799	-1.322	gi|512932201|ref|XP_004932487.1|/0/PREDICTED: spermatogenesis-associated protein 20-like [Bombyx mori]
101742001	-1.322	gi|512892198|ref|XP_004922872.1|/7.22276e-118/PREDICTED: NEDD4 family-interacting protein 2-like [Bombyx mori]
101745755	-1.322	gi|512900696|ref|XP_004924953.1|/0/PREDICTED: LOW QUALITY PROTEIN: transcription initiation factor TFIID subunit 4-like [Bombyx mori]
101746099	-1.322	gi|512902688|ref|XP_004925435.1|/0/PREDICTED: zinc finger RNA-binding protein-like isoform X1 [Bombyx mori]
101746595	-1.322	gi|512933857|ref|XP_004932895.1|/0/PREDICTED: nuclear pore complex protein Nup153-like [Bombyx mori]
101746633	-1.322	gi|512919637|ref|XP_004929433.1|/0/PREDICTED: TBC1 domain family member 15-like isoform X1 [Bombyx mori]
101744401	-1.341	gi|512899511|ref|XP_004924663.1|/0/PREDICTED: E3 SUMO-protein ligase RanBP2-like [Bombyx mori]
101736679	-1.344	gi|512925039|ref|XP_004930741.1|/0/PREDICTED: choline/ethanolamine kinase-like isoform X1 [Bombyx mori]
101735619	-1.354	gi|512926756|ref|XP_004931165.1|/2.58246e-110/PREDICTED: thiosulfate sulfurtransferase/rhodanese-like domain-containing protein 3-like [Bombyx mori]
101738402	-1.354	gi|512918988|ref|XP_004929266.1|/6.39633e-128/PREDICTED: uncharacterized protein DDB_G0284459-like, partial [Bombyx mori]
101747114	-1.358	gi|512901322|ref|XP_004925107.1|/1.58099e-148/PREDICTED: thioredoxin-related transmembrane protein 2 homolog [Bombyx mori]
101739085	-1.392	gi|512926307|ref|XP_004931053.1|/0/PREDICTED: protein EMSY-like [Bombyx mori]
101739510	-1.392	gi|512924307|ref|XP_004930564.1|/0/PREDICTED: testin-like [Bombyx mori]
105841285	-1.399	gi|512896172|ref|XP_004923847.1|/5.62252e-110/PREDICTED: uncharacterized protein LOC101744068 [Bombyx mori]
101737867	-1.415	gi|512912537|ref|XP_004927678.1|/8.76432e-17/PREDICTED: myeloma-overexpressed gene 2 protein homolog [Bombyx mori]
101740316	-1.415	gi|512899100|ref|XP_004924560.1|/0/PREDICTED: adipocyte plasma membrane-associated protein-like [Bombyx mori]
101742901	-1.415	gi|512926073|ref|XP_004930994.1|/0/PREDICTED: LOW QUALITY PROTEIN: importin subunit beta-1-like [Bombyx mori]
101743310	-1.415	gi|512902369|ref|XP_004925359.1|/0/PREDICTED: putative leucine-rich repeat-containing protein DDB_G0290503-like [Bombyx mori]
101745741	-1.426	gi|512933837|ref|XP_004932890.1|/0/PREDICTED: protein GPR107-like [Bombyx mori]
101745406	-1.447	gi|512934661|ref|XP_004933086.1|/0/PREDICTED: myb-like protein X-like [Bombyx mori]
100862752	-1.459	gi|379698877|ref|NP_001243911.1|/0/survivin-1 [Bombyx mori]
101740158	-1.515	gi|512932042|ref|XP_004932448.1|/2.86821e-110/PREDICTED: maternal effect protein staufen-like [Bombyx mori]
101746914	-1.524	gi|512919236|ref|XP_004929325.1|/0/PREDICTED: uncharacterized protein LOC101746914 [Bombyx mori]
101740026	-1.536	gi|512932038|ref|XP_004932447.1|/0/PREDICTED: nucleoporin NUP188 homolog [Bombyx mori]
101741945	-1.541	gi|512895800|ref|XP_004923758.1|/0/PREDICTED: puff-specific protein Bx42-like isoform X1 [Bombyx mori]
101737046	-1.553	gi|512892074|ref|XP_004922840.1|/0/PREDICTED: GDP-D-glucose phosphorylase 1-like [Bombyx mori]
101739171	-1.585	gi|512907441|ref|XP_004926442.1|/0/PREDICTED: d-2-hydroxyglutarate dehydrogenase, mitochondrial-like isoform X1 [Bombyx mori]
101741634	-1.585	gi|512915757|ref|XP_004928467.1|/0/PREDICTED: transmembrane and TPR repeat-containing protein 4-like isoform X1 [Bombyx mori]
101741711	-1.7	gi|512901207|ref|XP_004925079.1|/0/PREDICTED: A-kinase anchor protein 17A-like [Bombyx mori]
101742318	-1.7	gi|512933402|ref|XP_004932783.1|/1.11237e-24/PREDICTED: selenoprotein K-like [Bombyx mori]
101742125	-1.716	gi|512931786|ref|XP_004932387.1|/0/PREDICTED: PAS domain-containing serine/threonine-protein kinase-like [Bombyx mori]
101743561	-1.722	gi|512930031|ref|XP_004931968.1|/0/PREDICTED: calcium homeostasis endoplasmic reticulum protein-like isoform X1 [Bombyx mori]
692518	-1.784	gi|112983396|ref|NP_001036971.1|/0/uncharacterized protein LOC692518 [Bombyx mori]
101737612	-1.893	gi|512938134|ref|XP_004933932.1|/0/PREDICTED: transmembrane protein nessy-like [Bombyx mori]
100529085	-2.07	gi|317108135|ref|NP_001186937.1|/0/Apaf-1 protein [Bombyx mori]
101744187	-2.07	gi|512926109|ref|XP_004931003.1|/0/PREDICTED: vacuolar protein sorting-associated protein 52 homolog [Bombyx mori]
101744334	-2.07	gi|512926447|ref|XP_004931088.1|/0/PREDICTED: uncharacterized protein LOC101744334 [Bombyx mori]
101740562	-2.129	gi|512928992|ref|XP_004931716.1|/0/PREDICTED: NADH-ubiquinone oxidoreductase 75 kDa subunit, mitochondrial-like isoform X1 [Bombyx mori]
101738795	-2.322	gi|512901433|ref|XP_004925134.1|/0/PREDICTED: F-box/WD repeat-containing protein 1A-like [Bombyx mori]
692729	-2.322	gi|112983854|ref|NP_001037287.1|/2.18032e-178/casein kinase I alpha [Bombyx mori]
101735695	-2.379	gi|512911888|ref|XP_004927522.1|/0/PREDICTED: LOW QUALITY PROTEIN: sodium leak channel non-selective protein-like [Bombyx mori]
101740876	-2.392	gi|512917216|ref|XP_004928833.1|/0/PREDICTED: LOW QUALITY PROTEIN: AP-1 complex subunit beta-1-like [Bombyx mori]
105841621	-2.459	gi|512905985|ref|XP_004926083.1|/0/PREDICTED: titin-like [Bombyx mori]
100862794	-2.485	gi|379698954|ref|NP_001243949.1|/3.94361e-114/peptidoglycan recognition protein precursor [Bombyx mori]
101741660	-3.524	gi|512900908|ref|XP_004925005.1|/0/PREDICTED: YEATS domain-containing protein 2-like [Bombyx mori]
101744579	-4.524	gi|512930375|ref|XP_004932052.1|/0/PREDICTED: dedicator of cytokinesis protein 3-like [Bombyx mori]

## Sheet: Table S8
DNA methylation in silkworm genome may provide insights into epigenetic regulation of response to Bombyx mori cypovirus infection Ping Wu*, Wencai Jie*, Qi Sang, ENOCHANNA, Xiaoxu Jiang, Chenxiang Hou, Tao Che, Xijie Guo**
Table S8 differentially methylated genes in fat body with BmCPV infection
Gene ID	log2Ratio(fat_body_96t/fat_body_96c)	Blast nr
101739984	4.459	gi|512933930|ref|XP_004932912.1|/0/PREDICTED: tyrosine-protein kinase Src64B-like [Bombyx mori]
101745551	3.036	gi|512885726|ref|XP_004921643.1|/0/PREDICTED: NADPH oxidase 4-like [Bombyx mori]
101735996	2.644	gi|512899908|ref|XP_004924762.1|/0/PREDICTED: protein Spindly-like [Bombyx mori]
101735453	2.392	gi|357629268|gb|EHJ78150.1|/2.30876e-155/putative Thd1 [Danaus plexippus]
101735659	2.322	gi|512921273|ref|XP_004929837.1|/1.42201e-28/PREDICTED: glycine-rich cell wall structural protein 1.0-like [Bombyx mori]
692503	2.263	gi|112983280|ref|NP_001036957.1|/0/Hsc70/Hsp90-organizing protein HOP [Bombyx mori]
101738928	2.193	gi|512898457|ref|XP_004924405.1|/0/PREDICTED: methyltransferase-like protein 14 homolog [Bombyx mori]
101738367	2.17	gi|512935066|ref|XP_004933183.1|/2.96204e-93/PREDICTED: chromatin complexes subunit BAP18-like isoform X1 [Bombyx mori]
101744548	2.155	gi|512897496|ref|XP_004924167.1|/0/PREDICTED: disks large-associated protein 5-like isoform X1 [Bombyx mori]
101740201	2.115	gi|512924330|ref|XP_004930569.1|/2.67249e-142/PREDICTED: protein CREG1-like isoform X1 [Bombyx mori]
101738407	2.078	gi|512925956|ref|XP_004930964.1|/0/PREDICTED: annulin-like isoform X1 [Bombyx mori]
101744622	2.078	gi|512926666|ref|XP_004931143.1|/0/PREDICTED: STAM-binding protein-like A-like [Bombyx mori]
101738606	2.07	gi|512904960|ref|XP_004925825.1|/4.86456e-116/PREDICTED: N-acetylserotonin O-methyltransferase-like protein-like [Bombyx mori]
101741337	2.07	gi|512890913|ref|XP_004922594.1|/0/PREDICTED: ubiquitin carboxyl-terminal hydrolase 20-like [Bombyx mori]
101746513	2.07	gi|512895919|ref|XP_004923788.1|/0/PREDICTED: serine/threonine-protein kinase Genghis Khan-like [Bombyx mori]
101741400	2	gi|512922207|ref|XP_004930064.1|/0/PREDICTED: proteasomal ATPase-associated factor 1-like [Bombyx mori]
101744610	2	gi|512907018|ref|XP_004926339.1|/8.97073e-98/PREDICTED: serine/arginine repetitive matrix protein 1-like isoform X2 [Bombyx mori]
100379321	1.954	gi|289803005|ref|NP_001166283.1|/0/cyclin dependent kinase 7 [Bombyx mori]
692729	1.954	gi|112983854|ref|NP_001037287.1|/2.18032e-178/casein kinase I alpha [Bombyx mori]
101744135	1.948	gi|512919899|ref|XP_004929497.1|/0/PREDICTED: kinesin-like protein costa-like [Bombyx mori]
100862843	1.918	gi|379699038|ref|NP_001243993.1|/0/UDP-glycosyltransferase UGT41A1 precursor [Bombyx mori]
101739390	1.893	gi|512896043|ref|XP_004923817.1|/6.91626e-165/PREDICTED: protein YIPF2-like isoform X1 [Bombyx mori]
101745235	1.874	gi|512910689|ref|XP_004927232.1|/0/PREDICTED: protein AATF-like [Bombyx mori]
101739212	1.807	gi|512894644|ref|XP_004923479.1|/0/PREDICTED: structure-specific endonuclease subunit SLX4-like [Bombyx mori]
101741392	1.807	gi|512913960|ref|XP_004928022.1|/0/PREDICTED: glucosylceramidase-like [Bombyx mori]
101744893	1.755	gi|512902964|ref|XP_004925503.1|/0/PREDICTED: splicing factor, arginine/serine-rich 15-like [Bombyx mori]
101739387	1.737	gi|512890823|ref|XP_004922579.1|/0/PREDICTED: sister chromatid cohesion protein PDS5 homolog B-B-like [Bombyx mori]
101742198	1.737	gi|512898794|ref|XP_004924484.1|/7.67018e-160/PREDICTED: DNA repair endonuclease XPF-like [Bombyx mori]
101746119	1.737	gi|512927058|ref|XP_004931239.1|/0/PREDICTED: membrane-associated protein Hem-like [Bombyx mori]
101745038	1.624	gi|512907882|ref|XP_004926553.1|/0/PREDICTED: retinoid-inducible serine carboxypeptidase-like isoform X1 [Bombyx mori]
101736107	1.585	gi|357617693|gb|EHJ70933.1|/0/hypothetical protein KGM_14791 [Danaus plexippus]
101740118	1.585	gi|512936955|ref|XP_004933646.1|/1.8098e-129/PREDICTED: transcription elongation regulator 1-like, partial [Bombyx mori]
101741942	1.585	gi|357608359|gb|EHJ65950.1|/7.85015e-153/hypothetical protein KGM_08056 [Danaus plexippus]
101742294	1.585	gi|512901223|ref|XP_004925083.1|/0/PREDICTED: TFIIH basal transcription factor complex helicase XPD subunit-like [Bombyx mori]
101746459	1.585	gi|512889865|ref|XP_004922392.1|/7.03013e-143/PREDICTED: pleckstrin homology domain-containing family F member 2-like [Bombyx mori]
100127120	1.541	gi|163838682|ref|NP_001106224.1|/0/cytochrome P450, family 315, subfamily a, polypeptide 1 [Bombyx mori]
101736337	1.541	gi|512931070|ref|XP_004932217.1|/0/PREDICTED: 26S proteasome non-ATPase regulatory subunit 2-like [Bombyx mori]
101742009	1.536	gi|512901771|ref|XP_004925217.1|/1.43105e-151/PREDICTED: zinc finger protein 830-like [Bombyx mori]
101742151	1.536	gi|512901773|ref|XP_004925218.1|/0/PREDICTED: 26S proteasome non-ATPase regulatory subunit 5-like isoform X1 [Bombyx mori]
105841285	1.536	gi|512896172|ref|XP_004923847.1|/5.62252e-110/PREDICTED: uncharacterized protein LOC101744068 [Bombyx mori]
101738346	1.524	gi|512913202|ref|XP_004927839.1|/0/PREDICTED: zinc transporter 9-like [Bombyx mori]
101739809	1.515	gi|357617904|gb|EHJ71059.1|/0/hypothetical protein KGM_13480 [Danaus plexippus]
101743389	1.515	gi|512896930|ref|XP_004924029.1|/0/PREDICTED: cell division cycle and apoptosis regulator protein 1-like [Bombyx mori]
101746182	1.495	gi|512901012|ref|XP_004925031.1|/0/PREDICTED: uncharacterized protein LOC101746182 [Bombyx mori]
101746695	1.467	gi|512893742|ref|XP_004923255.1|/0/PREDICTED: DNA primase small subunit-like [Bombyx mori]
101735756	1.459	gi|512923671|ref|XP_004930409.1|/9.06061e-116/PREDICTED: LOW QUALITY PROTEIN: methyltransferase-like protein 5-like [Bombyx mori]
101739199	1.459	gi|512935094|ref|XP_004933190.1|/0/PREDICTED: CCR4-NOT transcription complex subunit 1-like [Bombyx mori]
693058	1.459	gi|112984394|ref|NP_001037508.1|/4.44655e-82/ribosomal protein S16 [Bombyx mori]
101739346	1.415	gi|512889263|ref|XP_004922232.1|/0/PREDICTED: cyclin-G2-like isoform X1 [Bombyx mori]
101743500	1.415	gi|512907544|ref|XP_004926469.1|/1.24584e-71/PREDICTED: transcription initiation factor TFIID subunit 10-like [Bombyx mori]
101745751	1.415	gi|512887834|ref|XP_004921987.1|/0/PREDICTED: putative histone-lysine N-methyltransferase PFF1440w-like isoform X1 [Bombyx mori]
101737224	1.392	gi|512925920|ref|XP_004930955.1|/1.16672e-138/PREDICTED: pre-mRNA-splicing factor CWC25 homolog [Bombyx mori]
101737414	1.392	gi|512932495|ref|XP_004932559.1|/0/PREDICTED: dihydropyrimidine dehydrogenase [NADP(+)]-like isoform X1 [Bombyx mori]
101738940	1.392	gi|512911122|ref|XP_004927337.1|/0/PREDICTED: PAP-associated domain-containing protein 5-like [Bombyx mori]
101743537	1.392	gi|512905612|ref|XP_004925988.1|/1.57174e-138/PREDICTED: peroxisomal biogenesis factor 19-like [Bombyx mori]
101747167	1.392	gi|512902720|ref|XP_004925443.1|/0/PREDICTED: arrestin domain-containing protein 4-like [Bombyx mori]
101737100	1.354	gi|512901083|ref|XP_004925048.1|/0/PREDICTED: zinc finger protein 16-like [Bombyx mori]
101737841	1.354	gi|512936895|ref|XP_004933631.1|/0/PREDICTED: acetyl-CoA hydrolase-like [Bombyx mori]
101737556	1.344	gi|512932133|ref|XP_004932470.1|/0/PREDICTED: uncharacterized protein LOC101737556 [Bombyx mori]
101745109	1.344	gi|512929718|ref|XP_004931892.1|/1.33326e-168/PREDICTED: coiled-coil domain-containing protein 6-like isoform X2 [Bombyx mori]
101740133	1.305	gi|392050726|dbj|BAM24364.1|/6.08778e-144/dysbindin-like protein [Bombyx mori]
101742193	1.3	gi|512896128|ref|XP_004923836.1|/0/PREDICTED: coronin-7-like [Bombyx mori]
101746984	1.295	gi|512907936|ref|XP_004926566.1|/0/PREDICTED: zinc finger protein 271-like [Bombyx mori]
101738257	1.29	gi|512912247|ref|XP_004927608.1|/8.37495e-111/PREDICTED: single-stranded DNA-binding protein 3-like [Bombyx mori]
101738377	1.29	gi|512890384|ref|XP_004922507.1|/0/PREDICTED: uncharacterized protein LOC101738377 [Bombyx mori]
101744776	1.29	gi|512887792|ref|XP_004921981.1|/9.78826e-85/PREDICTED: mesencephalic astrocyte-derived neurotrophic factor homolog [Bombyx mori]
101745221	1.273	gi|512898635|ref|XP_004924445.1|/0/PREDICTED: LOW QUALITY PROTEIN: disks large homolog 5-like [Bombyx mori]
101737502	1.263	gi|512916985|ref|XP_004928775.1|/0/PREDICTED: ATP-dependent helicase brm-like [Bombyx mori]
101741084	1.263	gi|512928115|ref|XP_004931503.1|/1.94264e-129/PREDICTED: uncharacterized protein LOC101741084 [Bombyx mori]
101744066	1.263	gi|512893913|ref|XP_004923300.1|/2.67451e-131/PREDICTED: RING finger protein 145-like [Bombyx mori]
101746243	1.263	gi|512906498|ref|XP_004926211.1|/0/PREDICTED: protein KRI1 homolog [Bombyx mori]
101746836	1.263	gi|512895085|ref|XP_004923588.1|/0/PREDICTED: ankyrin repeat domain-containing protein 17-like [Bombyx mori]
692558	1.263	gi|112983266|ref|NP_001037009.1|/0/DNA topoisomerase 2 [Bombyx mori]
101735956	1.241	gi|512892297|ref|XP_004922897.1|/5.11758e-137/PREDICTED: ras suppressor protein 1-like isoform X1 [Bombyx mori]
101740403	1.241	gi|512901476|ref|XP_004925144.1|/0/PREDICTED: WD repeat-containing protein 74-like [Bombyx mori]
101746900	1.241	gi|512907083|ref|XP_004926355.1|/1.53949e-172/PREDICTED: protein IWS1 homolog [Bombyx mori]
101744602	1.237	gi|512900664|ref|XP_004924945.1|/0/PREDICTED: E3 ubiquitin-protein ligase UHRF1-like [Bombyx mori]
101737485	1.233	gi|512907705|ref|XP_004926509.1|/0/PREDICTED: uncharacterized protein LOC101737485 [Bombyx mori]
100101180	1.222	gi|153792659|ref|NP_001093278.1|/8.97249e-82/actin-depolymerizing factor 1 [Bombyx mori]
101735527	1.222	gi|357604316|gb|EHJ64131.1|/0/werner helicase interacting protein [Danaus plexippus]
101736033	1.222	gi|512895935|ref|XP_004923792.1|/0/PREDICTED: ataxin-10-like [Bombyx mori]
101736780	1.222	gi|512936082|ref|XP_004933432.1|/0/PREDICTED: retinoblastoma-like protein 2-like isoform X1 [Bombyx mori]
101736823	1.222	gi|512931618|ref|XP_004932348.1|/0/PREDICTED: sequestosome-1-like isoform X1 [Bombyx mori]
101738186	1.222	gi|512932519|ref|XP_004932565.1|/0/PREDICTED: aconitate hydratase, mitochondrial-like [Bombyx mori]
101738523	1.222	gi|512899041|ref|XP_004924546.1|/0/PREDICTED: uncharacterized protein LOC101738523 isoform X1 [Bombyx mori]
101738987	1.222	gi|512916344|ref|XP_004928616.1|/0/PREDICTED: uncharacterized protein LOC101738987 [Bombyx mori]
101741060	1.222	gi|512902589|ref|XP_004925413.1|/0/PREDICTED: DNA-directed RNA polymerase III subunit RPC3-like isoform X1 [Bombyx mori]
101742312	1.222	gi|512926395|ref|XP_004931075.1|/3.39103e-120/PREDICTED: transport and Golgi organization 6 homolog [Bombyx mori]
101743298	1.222	gi|512891389|ref|XP_004922675.1|/0/PREDICTED: probable ATP-dependent RNA helicase Dbp45A-like [Bombyx mori]
101746633	1.222	gi|512919637|ref|XP_004929433.1|/0/PREDICTED: TBC1 domain family member 15-like isoform X1 [Bombyx mori]
778504	1.222	gi|148298861|ref|NP_001091799.1|/0/dolichyl-diphosphooligosaccharide protein glycotransferase precursor [Bombyx mori]
100134921	1.206	gi|164448652|ref|NP_001106738.1|/1.95308e-147/ubiquinol-cytochrome c reductase [Bombyx mori]
101746055	1.206	gi|512916223|ref|XP_004928579.1|/0/PREDICTED: zinc finger protein 665-like [Bombyx mori]
101740554	1.202	gi|512920940|ref|XP_004929759.1|/0/PREDICTED: RNA polymerase II elongation factor ELL-like [Bombyx mori]
101741550	1.202	gi|512935670|ref|XP_004933330.1|/2.93277e-179/PREDICTED: uncharacterized protein LOC101741550 isoform X1 [Bombyx mori]
101744824	1.202	gi|512891448|ref|XP_004922686.1|/0/PREDICTED: polycomb protein l(1)G0020-like [Bombyx mori]
733092	1.202	gi|112983082|ref|NP_001037668.1|/7.73645e-157/cytosolic juvenile hormone binding protein 36 kDa subunit [Bombyx mori]
101741614	1.193	gi|512890923|ref|XP_004922596.1|/7.97637e-163/PREDICTED: uncharacterized protein LOC101741614 [Bombyx mori]
101744670	1.184	gi|512927018|ref|XP_004931229.1|/0/PREDICTED: exosome complex exonuclease RRP44-like [Bombyx mori]
733055	1.184	gi|389612022|dbj|BAM19544.1|/8.11944e-132/tRNA selenocysteine associated protein secp43, partial [Papilio xuthus]
692655	1.181	gi|112982721|ref|NP_001037117.1|/3.27194e-77/zinc finger protein [Bombyx mori]
100862752	1.17	gi|379698877|ref|NP_001243911.1|/0/survivin-1 [Bombyx mori]
101736847	1.17	gi|512906829|ref|XP_004926291.1|/0/PREDICTED: chromosome transmission fidelity protein 18 homolog [Bombyx mori]
101741108	1.17	gi|512912307|ref|XP_004927623.1|/0/PREDICTED: LOW QUALITY PROTEIN: DNA replication licensing factor Mcm6-like [Bombyx mori]
101741975	1.17	gi|512923848|ref|XP_004930452.1|/0/PREDICTED: probable protein phosphatase CG10417-like [Bombyx mori]
101737185	1.16	gi|512893183|ref|XP_004923118.1|/8.90995e-111/PREDICTED: desumoylating isopeptidase 2-like isoform X1 [Bombyx mori]
101741542	1.16	gi|512924158|ref|XP_004930530.1|/0/PREDICTED: late secretory pathway protein AVL9 homolog [Bombyx mori]
101746886	1.16	gi|512892269|ref|XP_004922890.1|/0/PREDICTED: LOW QUALITY PROTEIN: set1/Ash2 histone methyltransferase complex subunit ASH2-like [Bombyx mori]
100141455	1.158	gi|169234694|ref|NP_001108468.1|/0/hikaru genki [Bombyx mori]
101736689	1.158	gi|512931082|ref|XP_004932220.1|/0/PREDICTED: LOW QUALITY PROTEIN: lissencephaly-1 homolog [Bombyx mori]
101737377	1.158	gi|512933324|ref|XP_004932763.1|/1.26985e-103/PREDICTED: Kv channel-interacting protein 2-like [Bombyx mori]
692976	1.158	gi|112983974|ref|NP_001037410.1|/7.61319e-48/ubiquitin-like protein SMT3 [Bombyx mori]
101736498	1.152	gi|512935850|ref|XP_004933375.1|/5.06564e-101/PREDICTED: uncharacterized protein LOC101736498 [Bombyx mori]
101737979	1.152	gi|512888040|ref|XP_004922021.1|/0/PREDICTED: protein abnormal spindle-like [Bombyx mori]
101742231	1.152	gi|512927715|ref|XP_004931404.1|/0/PREDICTED: histone-lysine N-methyltransferase trithorax-like [Bombyx mori]
101743877	1.152	gi|357609787|gb|EHJ66671.1|/0/hypothetical protein KGM_08776 [Danaus plexippus]
101744334	1.152	gi|512926447|ref|XP_004931088.1|/0/PREDICTED: uncharacterized protein LOC101744334 [Bombyx mori]
733081	1.152	gi|112983332|ref|NP_001037648.1|/4.47102e-176/eIF2B-alpha protein [Bombyx mori]
733142	1.152	gi|112982956|ref|NP_001037676.1|/1.81723e-26/splicing factor arginine/serine-rich 6 [Bombyx mori]
778502	1.152	gi|148298697|ref|NP_001091797.1|/0/eukaryotic initiation factor 5C [Bombyx mori]
101735930	1.147	gi|512919264|ref|XP_004929332.1|/0/PREDICTED: dedicator of cytokinesis protein 7-like [Bombyx mori]
101737447	1.138	gi|512912231|ref|XP_004927604.1|/0/PREDICTED: pre-rRNA processing protein FTSJ3-like [Bombyx mori]
101737610	1.138	gi|512937132|ref|XP_004933692.1|/0/PREDICTED: protein AAR2 homolog [Bombyx mori]
101738546	1.138	gi|512928723|ref|XP_004931648.1|/0/PREDICTED: SNF-related serine/threonine-protein kinase-like, partial [Bombyx mori]
101738985	1.138	gi|512915658|ref|XP_004928443.1|/1.48341e-164/PREDICTED: protein RMD5 homolog B-like [Bombyx mori]
101739247	1.138	gi|512886672|ref|XP_004921797.1|/0/PREDICTED: bifunctional glutamate/proline--tRNA ligase-like [Bombyx mori]
101740145	1.138	gi|357630198|gb|EHJ78489.1|/0/otopetrin [Danaus plexippus]
101746859	1.138	gi|512919643|ref|XP_004929435.1|/1.20606e-129/PREDICTED: UBX domain-containing protein 1-like [Bombyx mori]
101746658	1.129	gi|512899256|ref|XP_004924598.1|/0/PREDICTED: threonine dehydratase biosynthetic, chloroplastic-like [Bombyx mori]
692723	1.129	gi|112983942|ref|NP_001037275.1|/2.4176e-40/ribosomal protein S25 [Bombyx mori]
101742946	1.126	gi|512922995|ref|XP_004930252.1|/0/PREDICTED: U2 snRNP-associated SURP motif-containing protein-like [Bombyx mori]
101743694	1.126	gi|512919435|ref|XP_004929382.1|/0/PREDICTED: polycomb group protein Psc-like [Bombyx mori]
105842246	1.126	gi|357615258|gb|EHJ69562.1|/1.03204e-23/hypothetical protein KGM_05395 [Danaus plexippus]
692990	1.122	gi|114053203|ref|NP_001040292.1|/0/DnaJ (Hsp40) homolog 2 [Bombyx mori]
101735878	1.115	gi|512910249|ref|XP_004927122.1|/0/PREDICTED: ubiquitin carboxyl-terminal hydrolase 5-like [Bombyx mori]
101737950	1.115	gi|512905764|ref|XP_004926026.1|/0/PREDICTED: gastrulation defective protein 1 homolog [Bombyx mori]
101738009	1.115	gi|12585194|sp|Q9U505.1|AT5G_MANSE/1.73465e-31/RecName: Full=ATP synthase lipid-binding protein, mitochondrial; AltName: Full=ATPase protein 9; AltName: Full=ATPase subunit c; Flags: Precursor [Manduca sexta]
101739685	1.115	gi|512909231|ref|XP_004926871.1|/0/PREDICTED: collagen alpha-1(III) chain-like [Bombyx mori]
101739767	1.115	gi|512885470|ref|XP_004921600.1|/4.20458e-174/PREDICTED: mitochondrial ubiquitin ligase activator of nfkb 1-A-like [Bombyx mori]
101742150	1.115	gi|512901219|ref|XP_004925082.1|/0/PREDICTED: zinc finger protein 82 homolog [Bombyx mori]
692483	1.115	gi|112983108|ref|NP_001036937.1|/0/NAD-dependent deacetylase sirtuin 2 homolog [Bombyx mori]
101737987	1.107	gi|512901409|ref|XP_004925128.1|/1.16007e-105/PREDICTED: 39S ribosomal protein L43, mitochondrial-like [Bombyx mori]
101741795	1.107	gi|512894448|ref|XP_004923433.1|/0/PREDICTED: alanine--tRNA ligase, mitochondrial-like [Bombyx mori]
101742699	1.107	gi|512920992|ref|XP_004929772.1|/0/PREDICTED: unconventional myosin-IXa-like [Bombyx mori]
101744898	1.107	gi|512910973|ref|XP_004927302.1|/0/PREDICTED: tetratricopeptide repeat protein 5-like [Bombyx mori]
101739169	1.1	gi|357617989|gb|EHJ71097.1|/0/recessive suppressor of secretory defect [Danaus plexippus]
101745126	1.1	gi|512897516|ref|XP_004924172.1|/0/PREDICTED: uncharacterized protein C18orf8-like [Bombyx mori]
751838	1.1	gi|115292419|ref|NP_001041678.1|/0/glutamate synthase [Bombyx mori]
101739423	1.095	gi|512925443|ref|XP_004930841.1|/0/PREDICTED: RNA-binding protein 26-like [Bombyx mori]
101737405	1.093	gi|512920528|ref|XP_004929654.1|/0/PREDICTED: microfibrillar-associated protein 1-like [Bombyx mori]
101737848	1.093	gi|512892360|ref|XP_004922912.1|/8.36019e-50/PREDICTED: uncharacterized protein LOC101737848 isoform X2 [Bombyx mori]
733085	1.093	gi|112983254|ref|NP_001037656.1|/0/eukaryotic translation initiation factor 3 subunit D [Bombyx mori]
101735777	1.087	gi|512897591|ref|XP_004924190.1|/2.00847e-116/PREDICTED: U1 small nuclear ribonucleoprotein 70 kDa-like [Bombyx mori]
101737764	1.087	gi|512895386|ref|XP_004923660.1|/0/PREDICTED: probable RNA 3'-terminal phosphate cyclase-like protein-like [Bombyx mori]
101745499	1.087	gi|512935985|ref|XP_004933409.1|/0/PREDICTED: peroxisomal multifunctional enzyme type 2-like [Bombyx mori]
101743492	1.082	gi|512896156|ref|XP_004923843.1|/0/PREDICTED: endoplasmic reticulum-Golgi intermediate compartment protein 2-like [Bombyx mori]
101736884	1.078	gi|512903631|ref|XP_004925667.1|/0/PREDICTED: CTP synthase-like [Bombyx mori]
101741531	1.078	gi|512912319|ref|XP_004927626.1|/0/PREDICTED: melanotransferrin-like [Bombyx mori]
101746197	1.078	gi|395144563|gb|AFN52772.1|/0/heat shock protein 70-5 [Bombyx mori]
101745204	1.074	gi|525343447|ref|NP_001266344.1|/6.85992e-176/uncharacterized LOC101745204 [Bombyx mori]
101736470	1.07	gi|512887068|ref|XP_004921861.1|/0/PREDICTED: N-terminal kinase-like protein-like [Bombyx mori]
101737945	1.07	gi|512902774|ref|XP_004925457.1|/0/PREDICTED: arrestin domain-containing protein 1-like [Bombyx mori]
101739738	1.07	gi|512912283|ref|XP_004927617.1|/7.57229e-171/PREDICTED: protein asunder-like, partial [Bombyx mori]
101742911	1.07	gi|512934011|ref|XP_004932931.1|/0/PREDICTED: large subunit GTPase 1 homolog isoform X1 [Bombyx mori]
101743826	1.07	gi|389610177|dbj|BAM18700.1|/5.78563e-89/ubiquitin-fold modifier-conjugating enzyme 1 [Papilio xuthus]
101744219	1.07	gi|512902669|ref|XP_004925431.1|/0/PREDICTED: glycosyltransferase-like protein LARGE1-like [Bombyx mori]
101744836	1.07	gi|512904821|ref|XP_004925791.1|/0/PREDICTED: UTP--glucose-1-phosphate uridylyltransferase-like isoform X3 [Bombyx mori]
101745655	1.067	gi|512894483|ref|XP_004923441.1|/1.28908e-74/PREDICTED: probable 28S ribosomal protein S16, mitochondrial-like [Bombyx mori]
101736508	1.064	gi|512891108|ref|XP_004922627.1|/0/PREDICTED: protein goliath-like isoform X1 [Bombyx mori]
101739605	1.064	gi|512918175|ref|XP_004929068.1|/0/PREDICTED: histone-lysine N-methyltransferase SETD1B-like [Bombyx mori]
101740675	1.064	gi|512901484|ref|XP_004925146.1|/8.03226e-124/PREDICTED: uncharacterized protein LOC101740675 [Bombyx mori]
101741753	1.064	gi|512890074|ref|XP_004922448.1|/0/PREDICTED: phosphorylated adapter RNA export protein-like [Bombyx mori]
101742798	1.064	gi|512919534|ref|XP_004929407.1|/0/PREDICTED: protein mothers against dpp-like [Bombyx mori]
101744825	1.064	gi|512892546|ref|XP_004922958.1|/3.6222e-126/PREDICTED: TBC1 domain family member 5-like [Bombyx mori]
101746598	1.064	gi|357606303|gb|EHJ65006.1|/0/hypothetical protein KGM_07825 [Danaus plexippus]
101741797	1.059	gi|512896377|ref|XP_004923896.1|/0/PREDICTED: mitochondrial intermediate peptidase-like [Bombyx mori]
101742780	1.059	gi|512900068|ref|XP_004924802.1|/1.0786e-163/PREDICTED: nucleoporin NUP53-like isoform X1 [Bombyx mori]
101744243	1.059	gi|512932840|ref|XP_004932643.1|/0/PREDICTED: BAI1-associated protein 3-like [Bombyx mori]
778482	1.059	gi|148298713|ref|NP_001091777.1|/0/putative signal recognition particle 68 kDa protein [Bombyx mori]
101740278	1.054	gi|512907472|ref|XP_004926451.1|/0/PREDICTED: uncharacterized protein YJR142W-like [Bombyx mori]
101740309	1.054	gi|512888875|ref|XP_004922159.1|/0/PREDICTED: zinc finger and SCAN domain-containing protein 2-like [Bombyx mori]
101739491	1.051	gi|512892407|ref|XP_004922924.1|/0/PREDICTED: protein FAM46C-like isoform X1 [Bombyx mori]
101741924	1.051	gi|512920669|ref|XP_004929690.1|/0/PREDICTED: protein ariadne-1-like isoform X1 [Bombyx mori]
101742308	1.051	gi|512920681|ref|XP_004929693.1|/0/PREDICTED: isoleucine--tRNA ligase, cytoplasmic-like [Bombyx mori]
101743623	1.051	gi|512890487|ref|XP_004922523.1|/0/PREDICTED: ethanolaminephosphotransferase 1-like [Bombyx mori]
101742215	1.047	gi|512913675|ref|XP_004927953.1|/1.09254e-88/PREDICTED: retinal rod rhodopsin-sensitive cGMP 3',5'-cyclic phosphodiesterase subunit delta-like isoform X1 [Bombyx mori]
101742969	1.047	gi|512896409|ref|XP_004923904.1|/0/PREDICTED: tripeptidyl-peptidase 2-like [Bombyx mori]
100134916	1.044	gi|164448642|ref|NP_001106734.1|/0/chromodomain-helicase-DNA-binding protein 1 [Bombyx mori]
101745855	1.044	gi|512893722|ref|XP_004923250.1|/0/PREDICTED: transcription initiation factor TFIID subunit 2-like [Bombyx mori]
101736254	1.042	gi|512889183|ref|XP_004922211.1|/0/PREDICTED: LOW QUALITY PROTEIN: solute carrier family 25 member 44-like [Bombyx mori]
101739750	1.042	gi|512923443|ref|XP_004930354.1|/0/PREDICTED: uncharacterized protein F54F2.9-like [Bombyx mori]
101738204	1.04	gi|512901960|ref|XP_004925258.1|/0/PREDICTED: splicing factor 3A subunit 1-like [Bombyx mori]
101738913	1.04	gi|512885441|ref|XP_004921595.1|/0/PREDICTED: probable cytosolic Fe-S cluster assembly factor GL21135-like [Bombyx mori]
101742556	1.04	gi|512923879|ref|XP_004930460.1|/0/PREDICTED: serine/threonine-protein kinase tousled-like 2-like isoform X5 [Bombyx mori]
101746444	1.037	gi|512926724|ref|XP_004931157.1|/0/PREDICTED: TELO2-interacting protein 2-like [Bombyx mori]
100134926	1.036	gi|164448660|ref|NP_001106742.1|/1.85124e-67/cytochrome c oxidase polypeptide Vb [Bombyx mori]
692748	1.036	gi|512904903|ref|XP_004925812.1|/0/PREDICTED: bipolar kinesin KRP-130, partial [Bombyx mori]
101737763	1.032	gi|512893202|ref|XP_004923123.1|/4.23883e-152/PREDICTED: papilin-like [Bombyx mori]
101744827	1.032	gi|512893418|ref|XP_004923176.1|/1.51499e-95/PREDICTED: EF-hand calcium-binding domain-containing protein 2-like [Bombyx mori]
101735655	1	gi|512917400|ref|XP_004928877.1|/0/PREDICTED: squamous cell carcinoma antigen recognized by T-cells 3-like [Bombyx mori]
101736493	1	gi|512926233|ref|XP_004931034.1|/0/PREDICTED: zinc finger protein 569-like [Bombyx mori]
101738522	1	gi|512897673|ref|XP_004924210.1|/0/PREDICTED: CAS1 domain-containing protein 1-like [Bombyx mori]
101738740	1	gi|512906370|ref|XP_004926179.1|/0/PREDICTED: trifunctional enzyme subunit beta, mitochondrial-like [Bombyx mori]
101739026	1	gi|512910301|ref|XP_004927138.1|/1.77556e-137/PREDICTED: collagen alpha-2(I) chain-like [Bombyx mori]
101740158	1	gi|512932042|ref|XP_004932448.1|/2.86821e-110/PREDICTED: maternal effect protein staufen-like [Bombyx mori]
101743310	1	gi|512902369|ref|XP_004925359.1|/0/PREDICTED: putative leucine-rich repeat-containing protein DDB_G0290503-like [Bombyx mori]
101743964	1	gi|357607968|gb|EHJ65766.1|/2.76512e-59/hypothetical protein KGM_16239 [Danaus plexippus]
101744580	1	gi|357603401|gb|EHJ63744.1|/0/hypothetical protein KGM_18067 [Danaus plexippus]
101745244	1	gi|512919603|ref|XP_004929424.1|/0/PREDICTED: acylglycerol kinase, mitochondrial-like [Bombyx mori]
101745412	1	gi|512889424|ref|XP_004922274.1|/2.37224e-116/PREDICTED: ras-related protein Rab-24-like isoform X1 [Bombyx mori]
101745878	1	gi|512924953|ref|XP_004930719.1|/8.4913e-179/PREDICTED: regucalcin-like isoform X1 [Bombyx mori]
101746148	1	gi|512914068|ref|XP_004928049.1|/0/PREDICTED: brain tumor protein-like [Bombyx mori]
101746198	1	gi|512912426|ref|XP_004927652.1|/7.20367e-60/PREDICTED: protein MNN4-like [Bombyx mori]
105841250	1	gi|512916251|ref|XP_004928593.1|/0/PREDICTED: protein PRRC2C-like [Bombyx mori]
105842959	1	gi|357622836|gb|EHJ74214.1|/3.16559e-41/hypothetical protein KGM_01812 [Danaus plexippus]
692721	1	gi|112983980|ref|NP_001037271.1|/1.97192e-73/ribosomal protein S19 [Bombyx mori]
693099	1	gi|114051374|ref|NP_001040317.1|/1.33301e-82/NADH-ubiquinone oxidoreductase subunit B14.7 [Bombyx mori]
732870	1	gi|114053311|ref|NP_001040338.1|/0/26S protease regulatory subunit 6B [Bombyx mori]
732872	1	gi|114053323|ref|NP_001040340.1|/0/karyopherin alpha 3 [Bombyx mori]
732899	1	gi|114051461|ref|NP_001040365.1|/2.91939e-98/nascent polypeptide associated complex protein alpha subunit [Bombyx mori]
101739053	0.965	gi|512935090|ref|XP_004933189.1|/0/PREDICTED: F-box/WD repeat-containing protein 7-like [Bombyx mori]
101743777	0.943	gi|512899491|ref|XP_004924658.1|/0/PREDICTED: serine/threonine-protein kinase PAK 1-like isoform X1 [Bombyx mori]
101738328	0.933	gi|512891181|ref|XP_004922640.1|/0/PREDICTED: LOW QUALITY PROTEIN: N-alpha-acetyltransferase 15, NatA auxiliary subunit-like [Bombyx mori]
101737308	-0.943	gi|512918598|ref|XP_004929173.1|/0/PREDICTED: endonuclease/exonuclease/phosphatase family domain-containing protein 1-like [Bombyx mori]
101742617	-0.963	gi|512885591|ref|XP_004921619.1|/0/PREDICTED: paxillin-like isoform X1 [Bombyx mori]
100144543	-1	gi|182509196|ref|NP_001116809.1|/0/low density lipoprotein receptor-related protein-like protein precursor [Bombyx mori]
101735362	-1	gi|512887020|ref|XP_004921853.1|/1.59011e-83/PREDICTED: tRNA-specific adenosine deaminase 2-like [Bombyx mori]
101736218	-1	gi|512885831|ref|XP_004921661.1|/0/PREDICTED: uncharacterized protein LOC101736218 [Bombyx mori]
101736263	-1	gi|512899916|ref|XP_004924764.1|/0/PREDICTED: rap1 GTPase-GDP dissociation stimulator 1-A-like [Bombyx mori]
101736272	-1	gi|512909986|ref|XP_004927056.1|/0/PREDICTED: kinesin-like protein KIF19-like [Bombyx mori]
101736528	-1	gi|512909994|ref|XP_004927058.1|/2.22779e-158/PREDICTED: mitochondrial dicarboxylate carrier-like [Bombyx mori]
101736740	-1	gi|512938356|ref|XP_004933986.1|/0/PREDICTED: uncharacterized protein LOC101736740, partial [Bombyx mori]
101736787	-1	gi|512893172|ref|XP_004923115.1|/2.13898e-76/PREDICTED: mitochondrial import receptor subunit TOM20 homolog [Bombyx mori]
101738058	-1	gi|512932515|ref|XP_004932564.1|/0/PREDICTED: exocyst complex component 6-like [Bombyx mori]
101738244	-1	gi|357617123|gb|EHJ70597.1|/0/putative Serine/threonine-protein kinase WNK3 [Danaus plexippus]
101738704	-1	gi|512905788|ref|XP_004926032.1|/0/PREDICTED: activin receptor type-1-like [Bombyx mori]
101739290	-1	gi|512890003|ref|XP_004922428.1|/0/PREDICTED: inhibitor of Bruton tyrosine kinase-like [Bombyx mori]
101739313	-1	gi|512913910|ref|XP_004928009.1|/0/PREDICTED: uncharacterized protein LOC101739313 [Bombyx mori]
101741532	-1	gi|512913652|ref|XP_004927948.1|/0/PREDICTED: eukaryotic translation initiation factor 5B-like isoform X1 [Bombyx mori]
101742108	-1	gi|512915444|ref|XP_004928391.1|/0/PREDICTED: RB-associated KRAB zinc finger protein-like [Bombyx mori]
101742438	-1	gi|512895271|ref|XP_004923632.1|/0/PREDICTED: uncharacterized protein LOC101742438 [Bombyx mori]
101742607	-1	gi|512928832|ref|XP_004931676.1|/0/PREDICTED: maternal protein tudor-like [Bombyx mori]
101744446	-1	gi|512885677|ref|XP_004921634.1|/0/PREDICTED: FACT complex subunit spt16-like [Bombyx mori]
101745382	-1	gi|512910693|ref|XP_004927233.1|/8.74351e-40/PREDICTED: cyclin-dependent kinases regulatory subunit-like [Bombyx mori]
733056	-1	gi|112983250|ref|NP_001037610.1|/1.12761e-128/putative alcohol dehydrogenase [Bombyx mori]
101736945	-1.027	gi|512923706|ref|XP_004930417.1|/0/PREDICTED: RING finger protein 10-like [Bombyx mori]
101738991	-1.034	gi|512924292|ref|XP_004930561.1|/1.07641e-117/PREDICTED: heterogeneous nuclear ribonucleoprotein 87F-like [Bombyx mori]
101744433	-1.034	gi|512933460|ref|XP_004932797.1|/0/PREDICTED: transcriptional repressor CTCF-like [Bombyx mori]
101742794	-1.037	gi|512915135|ref|XP_004928315.1|/0/PREDICTED: alpha-actinin, sarcomeric-like isoform X1 [Bombyx mori]
101744058	-1.037	gi|512888627|ref|XP_004922117.1|/0/PREDICTED: lateral signaling target protein 2 homolog [Bombyx mori]
101741278	-1.04	gi|512886038|ref|XP_004921695.1|/0/PREDICTED: phosphatidylinositol 4,5-bisphosphate 3-kinase catalytic subunit delta isoform-like [Bombyx mori]
101742239	-1.041	gi|393809287|gb|AFN25814.1|/0/adaptor protein complex-1 gamma subunit [Bombyx mori]
101736557	-1.044	gi|512892886|ref|XP_004923043.1|/0/PREDICTED: replication factor C subunit 1-like [Bombyx mori]
101744949	-1.047	gi|512919922|ref|XP_004929502.1|/0/PREDICTED: uncharacterized protein LOC101744949 [Bombyx mori]
101747014	-1.047	gi|512937545|ref|XP_004933791.1|/6.1267e-153/PREDICTED: uncharacterized protein LOC101747014 [Bombyx mori]
101737533	-1.051	gi|357616934|gb|EHJ70493.1|/0/hypothetical protein KGM_10406 [Danaus plexippus]
732953	-1.051	gi|114051598|ref|NP_001040416.1|/0/leukotriene A4 hydrolase [Bombyx mori]
101736883	-1.054	gi|512902200|ref|XP_004925317.1|/1.75195e-133/PREDICTED: protein DEK-like isoform X1 [Bombyx mori]
101737187	-1.054	gi|512894321|ref|XP_004923401.1|/0/PREDICTED: 26S protease regulatory subunit 6A-like [Bombyx mori]
101741417	-1.054	gi|512889331|ref|XP_004922250.1|/0/PREDICTED: uncharacterized protein LOC101741417 [Bombyx mori]
101739090	-1.059	gi|512929299|ref|XP_004931787.1|/0/PREDICTED: FAS-associated factor 2-like [Bombyx mori]
101739654	-1.059	gi|512928753|ref|XP_004931656.1|/0/PREDICTED: centrosomal protein of 135 kDa-like [Bombyx mori]
101739229	-1.064	gi|357624785|gb|EHJ75428.1|/0/hypothetical protein KGM_06860 [Danaus plexippus]
101740338	-1.064	gi|512928457|ref|XP_004931583.1|/0/PREDICTED: ubiquitin carboxyl-terminal hydrolase 10-A-like [Bombyx mori]
101740676	-1.064	gi|512901733|ref|XP_004925207.1|/0/PREDICTED: F-box only protein 28-like isoform X1 [Bombyx mori]
101745835	-1.064	gi|512925819|ref|XP_004930932.1|/0/PREDICTED: uncharacterized protein LOC101745835 isoform X2 [Bombyx mori]
101746218	-1.064	gi|512934101|ref|XP_004932952.1|/2.64659e-110/PREDICTED: WW domain-binding protein 2-like [Bombyx mori]
105841819	-1.064	gi|357606666|gb|EHJ65163.1|/4.04452e-60/hypothetical protein KGM_22575 [Danaus plexippus]
101737273	-1.07	gi|512936098|ref|XP_004933436.1|/2.88518e-161/PREDICTED: probable splicing factor, arginine/serine-rich 7-like [Bombyx mori]
101740056	-1.07	gi|512906922|ref|XP_004926315.1|/0/PREDICTED: PI-PLC X domain-containing protein 3-like [Bombyx mori]
101740900	-1.07	gi|512888124|ref|XP_004922037.1|/0/PREDICTED: WD repeat-containing protein 81-like [Bombyx mori]
101741897	-1.07	gi|512887663|ref|XP_004921960.1|/0/PREDICTED: zinc finger and SCAN domain-containing protein 10-like isoform X1 [Bombyx mori]
101743916	-1.07	gi|512890499|ref|XP_004922525.1|/5.53613e-146/PREDICTED: partitioning defective protein 6-like [Bombyx mori]
101747060	-1.07	gi|512885261|ref|XP_004921565.1|/1.78746e-142/PREDICTED: post-GPI attachment to proteins factor 3-like isoform X1 [Bombyx mori]
101738965	-1.074	gi|512891201|ref|XP_004922643.1|/1.39384e-142/PREDICTED: nuclear transcription factor Y subunit alpha-like isoform X1 [Bombyx mori]
101740075	-1.074	gi|512934261|ref|XP_004932992.1|/0/PREDICTED: drebrin-like protein-like [Bombyx mori]
101735341	-1.078	gi|512923660|ref|XP_004930406.1|/0/PREDICTED: gametogenetin-binding protein 2-like [Bombyx mori]
101737813	-1.078	gi|512901948|ref|XP_004925255.1|/0/PREDICTED: F-box only protein 9-like [Bombyx mori]
101743913	-1.078	gi|512885950|ref|XP_004921681.1|/1.17741e-128/PREDICTED: juvenile hormone esterase-like [Bombyx mori]
101745648	-1.078	gi|357617462|gb|EHJ70806.1|/6.98597e-146/hypothetical protein KGM_22605 [Danaus plexippus]
101736682	-1.082	gi|512926787|ref|XP_004931172.1|/0/PREDICTED: ubiquitin carboxyl-terminal hydrolase 1-like isoform X1 [Bombyx mori]
101741758	-1.082	gi|512896120|ref|XP_004923834.1|/0/PREDICTED: centrosomal protein of 97 kDa-like [Bombyx mori]
101741792	-1.082	gi|512891328|ref|XP_004922664.1|/0/PREDICTED: SWI/SNF-related matrix-associated actin-dependent regulator of chromatin subfamily E member 1-like [Bombyx mori]
101737568	-1.087	gi|512894601|ref|XP_004923469.1|/1.48474e-93/PREDICTED: charged multivesicular body protein 4b-like [Bombyx mori]
101741848	-1.087	gi|512888550|ref|XP_004922104.1|/0/PREDICTED: serine/threonine-protein phosphatase 2A 65 kDa regulatory subunit A alpha isoform-like [Bombyx mori]
101742495	-1.087	gi|512908169|ref|XP_004926615.1|/7.92752e-82/PREDICTED: ras GTPase-activating protein-binding protein 2-like [Bombyx mori]
101743894	-1.087	gi|512923562|ref|XP_004930382.1|/0/PREDICTED: ubiquitin-protein ligase E3B-like [Bombyx mori]
101743080	-1.09	gi|512914293|ref|XP_004928106.1|/0/PREDICTED: gem-associated protein 5-like [Bombyx mori]
101744598	-1.093	gi|512893683|ref|XP_004923241.1|/8.51514e-110/PREDICTED: uncharacterized protein LOC101744598 [Bombyx mori]
732876	-1.093	gi|114052504|ref|NP_001040344.1|/6.89546e-138/proteasome 25 kDa subunit [Bombyx mori]
101736673	-1.1	gi|512916965|ref|XP_004928770.1|/0/PREDICTED: LOW QUALITY PROTEIN: collagen alpha-1(XI) chain-like [Bombyx mori]
101741801	-1.1	gi|91087227|ref|XP_975491.1|/0/PREDICTED: probable nucleolar GTP-binding protein 1 [Tribolium castaneum]
101744568	-1.1	gi|512919911|ref|XP_004929500.1|/0/PREDICTED: calcium/calmodulin-dependent protein kinase type 1-like [Bombyx mori]
101746803	-1.1	gi|512909678|ref|XP_004926980.1|/0/PREDICTED: lysine-specific demethylase phf2-like [Bombyx mori]
101738398	-1.107	gi|512912864|ref|XP_004927759.1|/9.51414e-172/PREDICTED: dolichyl-phosphate beta-glucosyltransferase-like [Bombyx mori]
101738779	-1.115	gi|512889248|ref|XP_004922228.1|/0/PREDICTED: uncharacterized protein LOC101738779 [Bombyx mori]
101741803	-1.115	gi|512902604|ref|XP_004925417.1|/0/PREDICTED: myosin light chain kinase, smooth muscle-like [Bombyx mori]
101744197	-1.115	gi|512937248|ref|XP_004933721.1|/2.01907e-91/PREDICTED: BAG family molecular chaperone regulator 2-like isoform X1 [Bombyx mori]
733108	-1.115	gi|114052358|ref|NP_001040520.1|/6.04088e-76/peptidylprolyl isomerase [Bombyx mori]
101735808	-1.126	gi|512923428|ref|XP_004930351.1|/0/PREDICTED: FCH domain only protein 2-like [Bombyx mori]
101738992	-1.126	gi|512924626|ref|XP_004930640.1|/0/PREDICTED: double-strand-break repair protein rad21 homolog [Bombyx mori]
100037422	-1.129	gi|148298717|ref|NP_001091828.1|/0/vacuolar ATP synthase subunit B [Bombyx mori]
101739006	-1.138	gi|512888420|ref|XP_004922084.1|/0/PREDICTED: antigen KI-67-like [Bombyx mori]
101739310	-1.138	gi|512912271|ref|XP_004927614.1|/0/PREDICTED: ubiquitin carboxyl-terminal hydrolase 7-like [Bombyx mori]
101741052	-1.138	gi|512895773|ref|XP_004923752.1|/0/PREDICTED: monoacylglycerol lipase ABHD12-like isoform X1 [Bombyx mori]
101741865	-1.138	gi|512905878|ref|XP_004926055.1|/0/PREDICTED: uncharacterized protein LOC101741865 [Bombyx mori]
101742567	-1.138	gi|512934583|ref|XP_004933068.1|/1.02221e-68/PREDICTED: transmembrane protein 216-like [Bombyx mori]
101746115	-1.138	gi|512920793|ref|XP_004929721.1|/0/PREDICTED: very-long-chain (3R)-3-hydroxyacyl-[acyl-carrier protein] dehydratase-like [Bombyx mori]
692848	-1.138	gi|114050833|ref|NP_001040158.1|/0/transketolase [Bombyx mori]
101737076	-1.152	gi|512923366|ref|XP_004930337.1|/5.36818e-149/PREDICTED: ankyrin repeat domain-containing protein 29-like [Bombyx mori]
101742336	-1.152	gi|512898798|ref|XP_004924485.1|/2.0247e-59/PREDICTED: uncharacterized protein LOC101742336 [Bombyx mori]
101742488	-1.152	gi|512898802|ref|XP_004924486.1|/8.56162e-71/PREDICTED: male-enhanced antigen 1-like [Bombyx mori]
101743072	-1.152	gi|512899789|ref|XP_004924733.1|/3.95123e-86/PREDICTED: transmembrane protein 50A-like isoform X1 [Bombyx mori]
105841842	-1.152	gi|665801042|ref|XP_008548514.1|/1.07601e-16/PREDICTED: SUN domain-containing protein 1-like [Microplitis demolitor]
101739181	-1.158	gi|512917853|ref|XP_004928989.1|/0/PREDICTED: LOW QUALITY PROTEIN: two pore calcium channel protein 1-like [Bombyx mori]
101742499	-1.158	gi|328700311|ref|XP_003241214.1|/4.63635e-38/PREDICTED: putative nuclease HARBI1 [Acyrthosiphon pisum]
692716	-1.16	gi|112984058|ref|NP_001037261.1|/4.05649e-105/ribosomal protein S7 [Bombyx mori]
100144600	-1.17	gi|309384283|ref|NP_001116822.2|/0/kinesin heavy chain [Bombyx mori]
101738129	-1.17	gi|512916317|ref|XP_004928610.1|/0/PREDICTED: protein ROP-like isoform X1 [Bombyx mori]
101739439	-1.17	gi|512894389|ref|XP_004923418.1|/0/PREDICTED: piggyBac transposable element-derived protein 4-like [Bombyx mori]
101739624	-1.17	gi|512885967|ref|XP_004921684.1|/3.65009e-131/PREDICTED: Bardet-Biedl syndrome 1 protein-like [Bombyx mori]
101746187	-1.17	gi|512902999|ref|XP_004925512.1|/0/PREDICTED: KAT8 regulatory NSL complex subunit 1-like protein-like [Bombyx mori]
101746595	-1.17	gi|512933857|ref|XP_004932895.1|/0/PREDICTED: nuclear pore complex protein Nup153-like [Bombyx mori]
[truncated: 87 more rows]

## Sheet: Table S9
DNA methylation in silkworm genome may provide insights into epigenetic regulation of response to Bombyx mori cypovirus infection Ping Wu*, Wencai Jie*, Qi Sang, ENOCHANNA, Xiaoxu Jiang, Chenxiang Hou, Tao Che, Xijie Guo**
[truncated: 11 more rows]
